# Supplementary material for: De novo whole genome assembly of the globally invasive green shore crab Carcinus maenas (Linnaeus, 1758) via long-read Oxford Nanopore MinION sequencing
Source: J Hered. 2025 Oct 22;117(3):537–44. doi: 10.1093/jhered/esaf085 (PMC13147170; doi:10.1093/jhered/esaf085)
Supplement: Supplementary_table_1_REV_esaf085 [file supplementary_table_1_rev_esaf085.xlsx]

## Sheet: Crab genome assembly
	Carcinus maenas genome assembly
	Sample	Specimen origin	Preservation fluid	DNA Extraction method	Short fragment removal	ng DNA library	A260/ 230	Pore scan	Run time	~ N50 (kb)	Basecalled bases (Mb)
	C. maenas1	Schiermonnikoog	ethanol	G tip 20 modified	SFE-A	N/A	2.07	1,5h	0h40m	N/A	0.75
	C. maenas1	Schiermonnikoog	ethanol	G tip 20 modified	SFE-A	N/A	1.94	1,5h	20h43m	3.58	308.29
	C. maenas1	Schiermonnikoog	ethanol	G tip 20 modified	SFE-A	N/A	2.18	1,5h	5h48m	5.86	964.16
	C. maenas2	Lauwersoog	DESS	G tip 20 modified	SFE-A	38.4	2.06	1,5h	2h54m	7.32	592.34
	C. maenas WGA2	Lauwersoog	DESS	G tip 20 modified	SFE-A	37.2	N/A	1,5h	2h34m	4.83	116.43
	C. maenas WGA2	Lauwersoog	DESS	G tip 20 modified	SFE-A	37.2	N/A	0,5h	19h7m	5.17	31.72
	C. maenas2	Lauwersoog	DESS	G tip 20 modified	SFE-A	30	2.06	0,5h	2h43m	7.11	629.67
	C. maenas2	Lauwersoog	DESS	G tip 20 modified	SFE-A	30	2.06	0,5h	2h9m	7.05	284.4
	C. maenas2	Lauwersoog	DESS	Powersoil pro kit	SFE-A	59.1	2.37	0,5h	19h52m	7.23	339.38
	C. maenas2	Lauwersoog	DESS	G tip 20 modified	SFE-A	30	2.06	0,5h	24h0m	7.49	154.77
	C. maenas2	Lauwersoog	DESS	G tip 20 modified	SFE-A	30	2.06	0,5h	18h42m	15.69	207.2
	C. maenas2	Lauwersoog	DESS	G tip 20 modified	SFE-A	30	2.06	0,5h	2h20m	7.08	238.78
	C. maenas2	Lauwersoog	DESS	G tip 20 modified	SFE-A	30	2.06	0,5h	2h18m	6.77	169.25
	C. maenas WGA2	Lauwersoog	DESS	G tip 20 modified	SFE-A	37.2	N/A	0,5h	20h59m	4.72	109.78
	C. maenas2	Lauwersoog	DESS	Powersoil pro kit	SFE-A	59.1	2.37	0,5h	2h22m	7.24	546.85
	C. maenas2	Lauwersoog	DESS	Powersoil pro kit	SFE-A	59.1	2.37	0,5h	2h23m	7.32	397.58
	C. maenas2	Lauwersoog	DESS	Powersoil pro kit	SFE-A	59.1	2.37	0,5h	2h20m	7.22	311.31
	C. maenas WGA2	Lauwersoog	DESS	G tip 20 modified	SFE-A	37.2	N/A	0,5h	2h22m	4.59	100.54
	C. maenas2	Lauwersoog	DESS	G tip 20 modified	SFE-A	30	1.71	0,5h	19h24m	4.53	579.58
	C. maenas2	Lauwersoog	DESS	G tip 20 modified	SFE-A	30	1.71	0,5h	17h12m	4.87	312.55
	C. maenas2	Lauwersoog	DESS	G tip 20 modified	SFE-A	30	1.71	0,5h	17h4m	4.96	233.43
	C. maenas2	Lauwersoog	DESS	G tip 20 modified	SFE-A	24.6	1.71	0,5h	18h54m	4.86	80.41
	C. maenas2	Lauwersoog	DESS	G tip 20 modified	SFE-B	49.4	2.82	0,5h	2h22m	5.56	554.72
	C. maenas2	Lauwersoog	DESS	G tip 20 modified	SFE-B	25.7	1.86	0,5h	2h21m	5.01	385.71
	C. maenas2	Lauwersoog	DESS	G tip 20 modified & powersoil pro kit	SFE-A & SFE-B	30.3	1.66	0,5h	2h26m	6.19	354.96
	C. maenas2	Lauwersoog	DESS	G tip 20 modified & powersoil pro kit	SFE-A & SFE-B	30.3	1.66	0,5h	2h19m	6.28	308.9
	C. maenas2	Lauwersoog	DESS	G tip 20 modified & powersoil pro kit	SFE-A & SFE-B	26	1.66	0,5h	2h19m	6.44	229.81
	C. maenas2	Lauwersoog	DESS	G tip 20 modified & powersoil pro kit	SFE-A & SFE-B	20.2	1.66	0,5h	2h19m	6.46	174.72
	C. maenas2	Lauwersoog	DESS	G tip 20 modified & powersoil pro kit	SFE-A & SFE-B	24.6	1.71	0,5h	19h40m	4.83	412.58
	C. maenas2	Lauwersoog	DESS	G tip 20 modified	SFE-B	32.1	1.86	0,5h	17h53m	5.55	190.19
	C. maenas2	Lauwersoog	DESS	G tip 20 modified	SFE-B	32.1	1.86	0,5h	16h50m	5.55	119.7
	C. maenas2	Lauwersoog	DESS	G tip 20 modified	SFE-B	32.1	1.86	0,5h	2h24m	5.15	507.18
	C. maenas2	Lauwersoog	DESS	G tip 20 modified	SFE-A	30.2	3.02	0,5h	1h59m	5.22	313.52
	C. maenas2	Lauwersoog	DESS	G tip 20 modified	SFE-A	30.2	3.02	0,5h	2h13m	5.24	399.8
	C. maenas2	Lauwersoog	DESS	G tip 20 modified	SFE-A	30.2	3.02	0,5h	2h20m	5.13	297.17
	C. maenas2	Lauwersoog	DESS	G tip 20 modified	SFE-A	30.2	3.02	0,5h	2h21m	5.23	299.66
	C. maenas2	Lauwersoog	DESS	G tip 20 modified	SFE-A	30.2	3.02	0,5h	2h21m	5.34	180.17
	C. maenas2	Lauwersoog	DESS	G tip 20 modified	SFE-B	30.2	1.86	0,5h	19h23m	5.24	318.12
	C. maenas2	Lauwersoog	DESS	Powersoil pro kit	SFE-A	33	3.52	0,5h	20h2m	6.02	245.45
	C. maenas2	Lauwersoog	DESS	Powersoil pro kit	SFE-A	33	3.52	0,5h	19h0m	5.88	176.75
	C. maenas2	Lauwersoog	DESS	Powersoil pro kit	SFE-A	33	3.52	0,5h	18h45m	6.07	120.17
	C. maenas2	Lauwersoog	DESS	Powersoil pro kit	SFE-A	33	3.52	0,5h	18h45m	6.03	52.75
	C. maenas2	Lauwersoog	DESS	Powersoil pro kit	SFE-A	33	3.52	0,5h	21h15m	5.9	38.45
	1 Sequencing was performed at the Groningen Research Institute of Pharmacy, University of Groningen, Groningen, The Netherlands										12389.6
	2 Sequencing was performed at the Groningen Institute for Evolutionary Life Sciences, University of Groningen, Groningen, The Netherlands
