# Supplementary material for: De novo whole genome assembly of the globally invasive green shore crab Carcinus maenas (Linnaeus, 1758) via long-read Oxford Nanopore MinION sequencing
Source: J Hered. 2025 Oct 22;117(3):537–44. doi: 10.1093/jhered/esaf085 (PMC13147170; doi:10.1093/jhered/esaf085)
Supplement: Supplementary_Table_2_esaf085 [file supplementary_table_2_esaf085.xlsx]

## Sheet: reads
project_id	sample_id	date	time	device	flowcell	run_id	report_md	file	num_seqs	sum_len	min_len	avg_len	max_len	Q1	Q2	Q3	sum_gap	N50	N50_num	Q20(%)	Q30(%)	AvgQual	GC(%)
Crab	no_sample	20240413	1248	MN42639	FAX79743	b01e6244	report_FAX79743_20240413_1252_b01e6244.md	cmg-b01e6244.fq.gz	96217	514434629	1000	5346.6	80813	2317	3922	6787	0	7353	9809	72.32	47.09	16.09	42.65
Crab_Pore_Scan_every_30min	Crab_2-1B_250624	20240625	1157	MN42639	FAZ31509	ac3fe99d	report_FAZ31509_20240625_1200_ac3fe99d.md	cmg-ac3fe99d.fq.gz	129658	528575074	1000	4076.7	96611	1736	2734	4888	0	5625	10399	77.99	52.3	16.84	42.56
Crab_Pore_Scan_every_30min	Crab_2-2B_260624	20240626	0924	MN42639	FAZ31509	899f0227	report_FAZ31509_20240626_0927_899f0227.md	cmg-899f0227.fq.gz	96065	366700797	1000	3817.2	75965	1706	2792	4767	0	5048	8179	77.35	52.15	16.81	42.56
Crab_Pore_Scan_every_30min	Crab_2-2B_080724	20240708	1413	MN42639	FAZ31566	20204050	report_FAZ31566_20240708_1417_20204050.md	cmg-20204050.fq.gz	75110	298537121	1000	3974.7	54315	1773	2938	5004	0	5279	7490	72.59	47.2	16.44	42.57
Crab_Pore_Scan_every_30min	Crab_Mix_280624	20240628	1037	MN42639	FAZ31509	c5612231	report_FAZ31509_20240628_1041_c5612231.md	cmg-c5612231.fq.gz	47766	219184665	1000	4588.7	66443	1929	3366	6070	0	6474	6065	74.39	49.18	16.69	42.6
Crab_Pore_Scan_every_30min	Crab_Power_20062024	20240620	0922	MN42639	FAZ23231	0a1c3063	report_FAZ23231_20240620_0926_0a1c3063.md	cmg-0a1c3063.fq.gz	67992	374154700	1000	5502.9	44136	2672.5	4746	7572	0	7330	6881	66.44	42.07	16.2	42.58
Crab_Pore_Scan_every_30min	Crab_fresh_010724	20240701	1423	MN42639	FAZ31509	67913375	report_FAZ31509_20240701_1427_67913375.md	cmg-67913375.fq.gz	103134	387934922	1000	3761.5	61336	1738	2796	4668	0	4870	8295	70.29	45.06	16.17	42.58
Crab_Pore_Scan_every_30min	Crab_Mix_260624	20240626	1305	MN42639	FAZ31509	27cf2600	report_FAZ31509_20240626_1308_27cf2600.md	cmg-27cf2600.fq.gz	75686	338455243	1000	4471.8	97605	1907	3295	5845	0	6225	7659	72.89	48.27	16.9	42.6
Crab_Pore_Scan_every_30min	Crab_2-2B_020724	20240702	1140	MN42639	FAZ31566	c1fde68e	report_FAZ31566_20240702_1144_c1fde68e.md	cmg-c1fde68e.fq.gz	123940	484302433	1000	3907.6	141758	1732	2837	4841.5	0	5186	9315	72.1	47.7	16.69	42.58
Crab_Pore_Scan_every_30min	Crab_2-2A_040724	20240704	1003	MN42639	FAZ31566	a89361c7	report_FAZ31566_20240704_1007_a89361c7.md	cmg-a89361c7.fq.gz	73458	282223839	1000	3842	44537	1667	2810	4877	0	5180	7197	69.78	45.47	16.66	42.26
Crab_Pore_Scan_every_30min	Crab_Mix_010724	20240701	1031	MN42639	FAZ31509	ff507f8a	report_FAZ31509_20240701_1035_ff507f8a.md	cmg-ff507f8a.fq.gz	35822	166042112	1000	4635.2	49926	1948	3425.5	6105	0	6504	5188	70.35	45.28	16.44	42.52
Crab_Pore_Scan_every_30min	2-1A_DESS_16052024	20240516	1311	MN42639	FAX79962	52a5bf69	report_FAX79962_20240516_1314_52a5bf69.md	cmg-52a5bf69.fq.gz	24836	133796504	1000	5387.2	63589	2247	3917	6950	0	7540	4154	65.21	40.34	15.57	42.49
Crab_Pore_Scan_every_30min	Crab_WGA_180624	20240618	1414	MN42639	FAZ33073	f8212f10	report_FAZ33073_20240618_1417_f8212f10.md	cmg-f8212f10.fq.gz	27035	98813982	1000	3655	65048	1660	2624	4504	0	4767	4019	68.85	39.37	14.88	41.32
Crab_Pore_Scan_every_30min	Crab_WGA_240624	20240624	1043	MN42639	FAZ23231	a257ec89	report_FAZ23231_20240624_1046_a257ec89.md	cmg-a257ec89.fq.gz	25610	91001266	1000	3553.3	66543	1592	2495	4274	0	4656	3834	59.6	33.08	15.01	41.23
Crab_Pore_Scan_every_30min	no_sample	20240618	1042	MN42639	FAZ33073	4539d67a	report_FAZ33073_20240618_1045_4539d67a.md	cmg-4539d67a.fq.gz	32779	158747500	1000	4843	56824	2032	3430	6174	0	6807	4953	70.3	45.18	16.13	42.49
Crab_Pore_Scan_every_30min	no_sample	20240617	1108	MN42639	FAZ33073	dfd57e2a	report_FAZ33073_20240617_1112_dfd57e2a.md	cmg-dfd57e2a.fq.gz	44138	225189162	1000	5101.9	57048	2147	3658	6470	0	7112	6164	73.88	48.1	16.27	42.4
Crab_Pore_Scan_every_30min	no_sample	20240424	1225	MN42639	FAX81312	d2b2ec11	report_FAX81312_20240424_1230_d2b2ec11.md	cmg-d2b2ec11.fq.gz	109867	558290213	1000	5081.5	125547	2144	3622	6465	0	7146	10221	73.69	48.48	16.35	42.55
Crab_Pore_Scan_every_30min	no_sample	20240617	1527	MN42639	FAZ10367	37853c18	report_FAZ10367_20240617_1530_37853c18.md	cmg-37853c18.fq.gz	827	8583744	1012	10379.4	76754	3589	7638	13509.5	0	15715	165	41.75	14.32	10.52	43.28
Crab_Pore_Scan_every_30min	Crab_2-2A_040724_run2	20240704	1342	MN42639	FAZ31566	2d923c81	report_FAZ31566_20240704_1345_2d923c81.md	cmg-2d923c81.fq.gz	73501	286178293	1000	3893.5	104456	1686	2846	4976	0	5272	7230	75.5	50.36	16.78	42.27
Crab_Pore_Scan_every_30min	Crab_Power_19062024	20240619	1216	MN42639	FAZ23231	48d7da23	report_FAZ23231_20240619_1219_48d7da23.md	cmg-48d7da23.fq.gz	93914	512682950	1000	5459.1	45046	2692	4730	7510	0	7251	7666	79.32	54.91	16.75	42.57
Crab_Pore_Scan_every_30min	Crab_2-2A_030724	20240703	0949	MN42639	FAZ31566	7e7b67d8	report_FAZ31566_20240703_0954_7e7b67d8.md	cmg-7e7b67d8.fq.gz	77643	300387937	1000	3868.8	62674	1652	2812	4944	0	5270	7444	63.23	38.19	16.16	42.23
Crab_Pore_Scan_every_30min	Crab_fresh_260624	20240626	1645	MN42639	FAZ23231	c1b45838	report_FAZ23231_20240626_1648_c1b45838.md	cmg-c1b45838.fq.gz	56817	216523838	1000	3810.9	57953	1720	2805	4729	0	4991	6397	71.25	46.86	16.38	42.61
Crab_Pore_Scan_every_30min	Crab_2-2A_050724	20240705	1038	MN42639	FAZ31566	ef70b4c6	report_FAZ31566_20240705_1043_ef70b4c6.md	cmg-ef70b4c6.fq.gz	43739	171988978	1000	3932.2	42498	1683	2873	5045	0	5387	5557	71.84	46.98	16.58	42.26
Crab_Pore_Scan_every_30min	Crab_2-2B_030724	20240703	1640	MN42639	FAZ31509	5da0e781	report_FAZ31509_20240703_1644_5da0e781.md	cmg-5da0e781.fq.gz	26756	111005652	1000	4148.8	46356	1818	3054	5239	0	5580	4204	68.64	43.23	16.05	42.65
Crab_Pore_Scan_every_30min	Crab_25042024	20240425	0959	MN42639	FAX81312	49de850b	report_FAX81312_20240425_1003_49de850b.md	cmg-49de850b.fq.gz	50164	253234790	1000	5048.1	57629	2106	3573	6423.5	0	7086	6694	69.76	45.07	16.15	42.48
Crab_Pore_Scan_every_30min	Crab_2-2B_020724_run2	20240702	1527	MN42639	FAZ31509	3cfcd619	report_FAZ31509_20240702_1531_3cfcd619.md	cmg-3cfcd619.fq.gz	42200	175278925	1000	4153.5	55219	1818	3060	5258	0	5595	5679	67.36	42.61	16.11	42.64
Crab_Pore_Scan_every_30min	Crab_Power_20062024_run2	20240620	1318	MN42639	FAZ23231	eac49333	report_FAZ23231_20240620_1321_eac49333.md	cmg-eac49333.fq.gz	53497	290028621	1000	5421.4	44878	2632	4666	7462	0	7234	6241	67.87	43.42	16.38	42.51
Crab_Pore_Scan_every_30min	Crab_2-2A_030724_run2	20240703	1317	MN42639	FAZ31566	659703ff	report_FAZ31566_20240703_1321_659703ff.md	cmg-659703ff.fq.gz	98272	382760535	1000	3894.9	210779	1690	2848	4968	0	5284	8154	79.04	54.25	16.92	42.26
Crab_Pore_Scan_every_30min	Crab_fresh_240624	20240624	1430	MN42639	FAZ23231	343242f0	report_FAZ23231_20240624_1434_343242f0.md	cmg-343242f0.fq.gz	149592	533943355	1000	3569.3	63026	1669	2669	4419	0	4575	9206	69.31	45.39	16.71	42.62
Crab_Pore_Scan_every_30min	Crab_mix_270624	20240627	1015	MN42639	FAZ31509	2120418d	report_FAZ31509_20240627_1018_2120418d.md	cmg-2120418d.fq.gz	65814	296441210	1000	4504.2	56354	1893	3308	5913	0	6316	7153	73.88	48.99	16.8	42.58
Crab_Pore_Scan_every_30min	Crab_fresh_250624	20240625	1547	MN42639	FAZ23231	44a3b6f8	report_FAZ23231_20240625_1549_44a3b6f8.md	cmg-44a3b6f8.fq.gz	77118	291317136	1000	3777.6	57262	1731	2790	4675	0	4906	7395	77.61	53.08	16.94	42.65
Crab_Pore_Scan_every_30min	Crab_fresh_270624	20240627	1441	MN42639	FAZ23231	6c2efa12	report_FAZ23231_20240627_1445_6c2efa12.md	cmg-6c2efa12.fq.gz	18636	70106397	1000	3761.9	42770	1720.5	2780	4652.5	0	4896	3188	68.89	44.45	16.34	42.54
Crab_Powersoil_extraction_sample	no_sample	20240425	1352	MN42639	FAX81312	1d7086b1	report_FAX81312_20240425_1356_1d7086b1.md	cmg-1d7086b1.fq.gz	54812	299878531	1000	5471	33930	2731	4792	7535.5	0	7239	6197	71.22	45.3	16.15	42.58
Crab_WGA_sample	porecheck-every-30	20240423	1418	MN42639	FAX79743	c7ad6362	report_FAX79743_20240423_1420_c7ad6362.md	cmg-c7ad6362.fq.gz	6031	23614942	1000	3915.6	44024	1720	2803	4830.5	0	5232	1218	60	33.31	14.17	42.12
Crab_WGA_sample	no_sample	20240423	1141	MN42639	FAX79743	4ab2543e	report_FAX79743_20240423_1145_4ab2543e.md	cmg-4ab2543e.fq.gz	26116	96423687	1000	3692.1	115998	1640	2622	4526	0	4888	3922	61.95	35.54	14.51	42.07
Crab_Pore_Scan_every_30min	Crab_Power2_150724	20240715	1421	MN42639	FAZ31566	d112f708	report_FAZ31566_20240715_1425_d112f708.md	cmg-d112f708.fq.gz	55259	225972971	1000	4089.3	47616	1652	2798	5503.5	0	6056	6167	72.02	44.69	15.42	42.37
Crab_Pore_Scan_every_30min	Crab_Power2_160724	20240716	1505	MN42639	FAZ31566	fb566e60	report_FAZ31566_20240716_1510_fb566e60.md	cmg-fb566e60.fq.gz	40701	162767088	1000	3999.1	38060	1616	2710	5316	0	5936	5256	65.66	40.53	15.67	42.34
Crab_Pore_Scan_every_30min	Crab_Power2_170724	20240717	1357	MN42639	FAZ31566	2e5f8eeb	report_FAZ31566_20240717_1403_2e5f8eeb.md	cmg-2e5f8eeb.fq.gz	26725	109550442	1000	4099.2	43432	1644	2815	5531	0	6118	4070	67.45	40.83	15.53	42.41
Crab_Pore_Scan_every_30min	Crab_Power2_280824	20240828	1603	MN42639	FAZ32274	7ad2e017	report_FAZ32274_20240828_1607_7ad2e017.md	cmg-7ad2e017.fq.gz	10885	44638572	1000	4100.9	35761	1655	2831	5504	0	6070	2034	59.24	34.09	14.83	42.37
Crab_Pore_Scan_every_30min	Crab_Power2_290824	20240829	1226	MN42639	FAZ32274	9f3b6478	report_FAZ32274_20240829_1230_9f3b6478.md	cmg-9f3b6478.fq.gz	7863	31985492	1000	4067.8	33599	1678.5	2835	5446.5	0	5973	1528	65.68	37.66	14.58	42.37

## Sheet: scaffolds
seq_id	length	gc_n	tantan_high_n	tantan_low_n	masked_n
cmg06_00001	31921215	12124502	19013508	9400336	3507371
cmg06_00002	30323394	10774960	17082593	8066912	5173889
cmg06_00003	29833581	11162473	17586133	8622337	3625111
cmg06_00004	29151049	10273789	16127169	8227175	4796705
cmg06_00005	28866990	10207982	15875994	8112868	4878128
cmg06_00006	28397736	10638681	16038299	8756557	3602880
cmg06_00007	23603684	8580557	13193498	6792904	3617282
cmg06_00008	23559396	8598428	13331464	6979498	3248434
cmg06_00009	23367536	8238234	12707386	6520306	4139844
cmg06_00010	23191403	8188733	12421340	6771549	3998514
cmg06_00011	22223204	7864160	13100764	5953752	3168688
cmg06_00012	20944503	7573506	11756012	6026052	3162439
cmg06_00013	20541757	7178068	11419725	5610041	3511991
cmg06_00014	19968728	7372757	11727204	5757585	2483939
cmg06_00015	19624769	6662790	9364011	6148697	4112061
cmg06_00016	18454271	7130033	11114749	5508056	1831466
cmg06_00017	18028785	6955800	9993882	6114990	1919913
cmg06_00018	17918141	6605146	10577386	5047558	2293197
cmg06_00019	17858950	6596370	9871727	5517267	2469956
cmg06_00020	17735079	6838818	10320675	5554111	1860293
cmg06_00021	17388904	6282329	9847884	4887811	2653209
cmg06_00022	17152977	5903079	9153009	4949468	3050500
cmg06_00023	16426225	5815543	8178697	5273292	2974236
cmg06_00024	16175650	5641155	7899890	5211200	3064560
cmg06_00025	15025121	5717318	8322267	4991965	1710889
cmg06_00026	13518065	4821361	6749705	4543767	2224593
cmg06_00027	13464087	5036626	7608248	4160826	1695013
cmg06_00028	13390235	5030157	7318541	4496730	1574964
cmg06_00029	13166898	4796668	6690647	4463816	2012435
cmg06_00030	12877660	4592393	6731503	4067381	2078776
cmg06_00031	12043204	4467614	6471810	3908492	1662902
cmg06_00032	11941310	4164111	6104763	3861021	1975526
cmg06_00033	11637403	3731120	5060453	3655115	2921835
cmg06_00034	11440279	3774714	5589159	3330496	2520624
cmg06_00035	11337676	3803787	5389277	3603554	2344845
cmg06_00036	11065368	3702573	5287501	3474590	2303277
cmg06_00037	10492666	3435677	4909331	3089023	2494312
cmg06_00038	10320737	3860153	5604783	3480066	1235888
cmg06_00039	9325527	3385114	4584312	3229424	1511791
cmg06_00040	8713941	2903200	3650120	3053894	2009927
cmg06_00041	7686330	2535944	3613204	2441878	1631248
cmg06_00042	6468771	2144801	2555965	2461791	1451015
cmg06_00043	5998400	2242180	2782277	2485322	730801
cmg06_00044	5857729	1897347	2317099	2118307	1422323
cmg06_00045	5242455	1741209	2131248	1851708	1259499
cmg06_00046	4996780	1499815	1782230	1691367	1523183
cmg06_00047	4836355	1371202	1385122	1791031	1660202
cmg06_00048	4517116	1596522	2595340	1203003	718773
cmg06_00049	3481286	918682	991242	1177618	1312426
cmg06_00050	2305333	715985	770477	873884	660972
cmg06_00051	1867079	542712	616029	644149	606901
cmg06_00052	1620545	480632	529885	582329	508331
cmg06_00053	1211112	384873	490521	411294	309297
cmg06_00054	1102358	367419	450803	412516	239039
cmg06_00055	572930	192412	293430	172021	107479
cmg06_00056	341826	91287	91369	114726	135731
cmg06_00057	286981	113456	238952	48029	0
cmg06_00058	250867	167711	7890	242977	0
cmg06_00059	239171	153542	25909	213262	0
cmg06_00060	230627	92133	140625	90002	0
cmg06_00061	225315	90597	151302	74013	0
cmg06_00062	191188	79421	125327	65861	0
cmg06_00063	184779	123697	2413	182366	0
cmg06_00064	180632	76190	79763	100369	500
cmg06_00065	164939	70090	84718	80221	0
cmg06_00066	163734	66854	129244	34490	0
cmg06_00067	162195	71867	88819	73376	0
cmg06_00068	161865	68484	140690	21175	0
cmg06_00069	161435	65964	138910	22525	0
cmg06_00070	160925	103694	14282	146643	0
cmg06_00071	160873	66409	119292	41581	0
cmg06_00072	156915	63713	129658	27257	0
cmg06_00073	156865	99610	19957	136908	0
cmg06_00074	152492	102021	4048	148444	0
cmg06_00075	151402	61262	102243	49159	0
cmg06_00076	150778	55880	124017	26761	0
cmg06_00077	150613	37301	42454	42827	65332
cmg06_00078	148135	95933	11316	136819	0
cmg06_00079	144846	60018	125897	18949	0
cmg06_00080	144246	61428	68131	76115	0
cmg06_00081	144170	96160	4789	139381	0
cmg06_00082	144096	82152	1206	142890	0
cmg06_00083	143579	59481	60898	82681	0
cmg06_00084	142875	73541	74610	68265	0
cmg06_00085	142172	83071	23478	118694	0
cmg06_00086	141919	59956	120811	21108	0
cmg06_00087	140389	60600	120621	19768	0
cmg06_00088	139708	58178	97629	42079	0
cmg06_00089	137755	57191	73090	64665	0
cmg06_00090	137524	57175	115306	22218	0
cmg06_00091	136239	57413	68915	67324	0
cmg06_00092	134987	56525	65403	69584	0
cmg06_00093	133989	53758	111179	22810	0
cmg06_00094	133978	86043	17183	116795	0
cmg06_00095	133651	57518	77176	56475	0
cmg06_00096	132757	55996	72900	59857	0
cmg06_00097	131973	86593	10082	121891	0
cmg06_00098	131136	53920	112039	19097	0
cmg06_00099	129479	83203	12685	116794	0
cmg06_00100	128918	54156	86880	42038	0
cmg06_00101	128040	63744	51254	76786	0
cmg06_00102	127956	51703	100660	27296	0
cmg06_00103	125722	82013	10388	115334	0
cmg06_00104	124360	73310	10962	113398	0
cmg06_00105	123791	52979	62243	61548	0
cmg06_00106	123029	82734	1707	121322	0
cmg06_00107	122149	82026	2065	120084	0
cmg06_00108	122052	18435	38474	3609	79969
cmg06_00109	121630	50883	84868	36762	0
cmg06_00110	120397	80680	1842	118555	0
cmg06_00111	120127	49420	61445	58682	0
cmg06_00112	119547	77284	5545	114002	0
cmg06_00113	119010	50153	68630	50380	0
cmg06_00114	117788	46485	98956	18832	0
cmg06_00115	116937	67901	43029	73908	0
cmg06_00116	116756	47048	104422	12334	0
cmg06_00117	116705	77382	4901	111804	0
cmg06_00118	116389	50079	49647	66742	0
cmg06_00119	115675	46800	75695	39980	0
cmg06_00120	114614	45671	101413	13201	0
cmg06_00121	113929	44792	101564	12365	0
cmg06_00122	113767	46370	98754	15013	0
cmg06_00123	112227	72814	7232	104995	0
cmg06_00124	112171	46116	82228	29943	0
cmg06_00125	111665	45461	99243	12422	0
cmg06_00126	110351	45429	79520	30831	0
cmg06_00127	110108	46533	62345	47763	0
cmg06_00128	110075	43662	87661	22414	0
cmg06_00129	109760	45092	96153	13607	0
cmg06_00130	109578	44702	62430	47148	0
cmg06_00131	109475	47228	61561	47914	0
cmg06_00132	109447	45265	78182	31265	0
cmg06_00133	109023	48897	93568	15455	0
cmg06_00134	108687	47512	69493	39194	0
cmg06_00135	108188	46475	53086	55102	0
cmg06_00136	107607	44750	90297	17310	0
cmg06_00137	107126	43438	64712	42414	0
cmg06_00138	107110	45208	83807	23303	0
cmg06_00139	106950	43229	90477	16473	0
cmg06_00140	106768	45731	58036	48732	0
cmg06_00141	106710	42914	75562	31148	0
cmg06_00142	106145	44696	76357	29788	0
cmg06_00143	106085	44279	88030	18055	0
cmg06_00144	105645	46151	64657	40988	0
cmg06_00145	105624	68482	9250	96374	0
cmg06_00146	105269	61129	1240	104029	0
cmg06_00147	105258	69612	10138	95120	0
cmg06_00148	105001	45281	69643	35358	0
cmg06_00149	104541	41620	87603	16938	0
cmg06_00150	104379	42561	73381	30998	0
cmg06_00151	104320	43962	60960	43360	0
cmg06_00152	104310	65453	15984	88326	0
cmg06_00153	103660	41538	76320	27340	0
cmg06_00154	103466	63708	1671	101795	0
cmg06_00155	103169	68195	5330	97839	0
cmg06_00156	103022	41741	89440	13582	0
cmg06_00157	102936	43884	84954	17982	0
cmg06_00158	102229	67689	5792	96437	0
cmg06_00159	102168	42887	58437	43731	0
cmg06_00160	101896	38005	78259	23637	0
cmg06_00161	101876	43618	76475	25401	0
cmg06_00162	101764	41592	88984	12780	0
cmg06_00163	101665	67749	3400	98265	0
cmg06_00164	101628	40639	73139	28489	0
cmg06_00165	101612	41915	83087	18525	0
cmg06_00166	101588	41908	89086	12502	0
cmg06_00167	101425	44528	38126	63299	0
cmg06_00168	101325	65151	12468	88857	0
cmg06_00169	100604	42429	54554	46050	0
cmg06_00170	100481	44978	61735	38746	0
cmg06_00171	100212	40076	85264	14948	0
cmg06_00172	100130	42060	55318	44812	0
cmg06_00173	100063	55884	4979	95084	0
cmg06_00174	99896	38454	85554	14342	0
cmg06_00175	99750	43043	90117	9633	0
cmg06_00176	99556	66463	2657	96899	0
cmg06_00177	99228	40202	86070	13158	0
cmg06_00178	98215	63009	11989	86226	0
cmg06_00179	97961	40827	86625	11336	0
cmg06_00180	97839	40417	68379	29460	0
cmg06_00181	97388	41932	52532	44856	0
cmg06_00182	97237	39108	66657	30580	0
cmg06_00183	97194	41541	49626	47568	0
cmg06_00184	97166	64649	4334	92832	0
cmg06_00185	97094	39468	82153	14941	0
cmg06_00186	96860	40552	70790	26070	0
cmg06_00187	96815	39561	81973	14842	0
cmg06_00188	96763	42087	51676	45087	0
cmg06_00189	96761	37676	59196	37565	0
cmg06_00190	96605	42355	52417	44188	0
cmg06_00191	96512	39651	76770	19742	0
cmg06_00192	96491	50211	16487	80004	0
cmg06_00193	96310	38316	81264	15046	0
cmg06_00194	95938	61920	7253	88685	0
cmg06_00195	95937	37797	71218	24719	0
cmg06_00196	95719	62299	3349	92370	0
cmg06_00197	95235	40471	68735	26500	0
cmg06_00198	95120	37353	82917	12203	0
cmg06_00199	95063	39580	73408	21655	0
cmg06_00200	94942	62950	1635	93307	0
cmg06_00201	94655	38511	64399	30256	0
cmg06_00202	94595	62657	1457	93138	0
cmg06_00203	94592	39248	50128	44464	0
cmg06_00204	94286	39384	66657	27629	0
cmg06_00205	94274	37951	82054	12220	0
cmg06_00206	94139	60842	6626	87513	0
cmg06_00207	94050	43075	42473	51577	0
cmg06_00208	94045	38467	80847	13198	0
cmg06_00209	93932	37834	78979	14953	0
cmg06_00210	93653	40023	42638	51015	0
cmg06_00211	93613	40629	47091	46522	0
cmg06_00212	93570	38613	83554	10016	0
cmg06_00213	92866	39756	56849	36017	0
cmg06_00214	92861	37926	68993	23868	0
cmg06_00215	92805	38768	82277	10528	0
cmg06_00216	92278	39890	45245	47033	0
cmg06_00217	92185	37639	61068	31117	0
cmg06_00218	92126	35716	78054	14072	0
cmg06_00219	91507	40343	50615	40892	0
cmg06_00220	91446	56930	1891	89555	0
cmg06_00221	91124	59682	4576	86548	0
cmg06_00222	90920	37638	66539	24381	0
cmg06_00223	90825	53446	26339	64486	0
cmg06_00224	90592	37909	54856	35736	0
cmg06_00225	90378	38281	54700	35678	0
cmg06_00226	90375	36581	63011	27364	0
cmg06_00227	90318	37901	45811	44507	0
cmg06_00228	90303	58220	6416	83887	0
cmg06_00229	90239	36593	77383	12856	0
cmg06_00230	90238	39261	48232	42006	0
cmg06_00231	90162	37025	77829	12333	0
cmg06_00232	89718	36669	59443	30275	0
cmg06_00233	89650	38339	81226	8424	0
cmg06_00234	89536	38255	68154	21382	0
cmg06_00235	89442	40238	35088	54354	0
cmg06_00236	89325	37012	76472	12853	0
cmg06_00237	89308	39014	45220	44088	0
cmg06_00238	89282	47935	2536	86746	0
cmg06_00239	89004	36692	75428	13576	0
cmg06_00240	89001	32900	72870	16131	0
cmg06_00241	88732	36715	63848	24884	0
cmg06_00242	88648	37342	68337	20311	0
cmg06_00243	88349	35937	70456	17893	0
cmg06_00244	88342	54742	10701	77641	0
cmg06_00245	88090	36138	74661	13429	0
cmg06_00246	87902	48157	2430	85472	0
cmg06_00247	87456	38191	38813	48643	0
cmg06_00248	87445	37535	47173	40272	0
cmg06_00249	87391	36118	28581	58810	0
cmg06_00250	87124	37991	40779	46345	0
cmg06_00251	87093	35853	61762	25331	0
cmg06_00252	86965	35984	75966	10999	0
cmg06_00253	86848	41395	80633	6215	0
cmg06_00254	86845	35215	42200	44645	0
cmg06_00255	86532	37656	47053	39479	0
cmg06_00256	86271	36016	72346	13925	0
cmg06_00257	86213	36882	69020	17193	0
cmg06_00258	85794	36161	52175	33619	0
cmg06_00259	85704	57464	1119	84585	0
cmg06_00260	85679	56681	1162	84517	0
cmg06_00261	85581	39174	1253	84328	0
cmg06_00262	85437	37499	44841	40596	0
cmg06_00263	85204	34124	75773	9431	0
cmg06_00264	85090	55279	8872	76218	0
cmg06_00265	84811	37194	49583	35228	0
cmg06_00266	84693	10602	8100	14783	61810
cmg06_00267	84614	45452	18732	65882	0
cmg06_00268	84393	35093	51384	33009	0
cmg06_00269	84361	34085	68277	16084	0
cmg06_00270	84336	56740	922	83414	0
cmg06_00271	84134	35428	28202	55932	0
cmg06_00272	83874	30992	57154	26720	0
cmg06_00273	83823	35387	47361	36462	0
cmg06_00274	83765	34767	67317	16448	0
cmg06_00275	83583	34515	73879	9704	0
cmg06_00276	83424	35211	62266	21158	0
cmg06_00277	83299	33205	69502	13797	0
cmg06_00278	83294	56634	941	82353	0
cmg06_00279	82873	34540	65213	17660	0
cmg06_00280	82863	55818	1117	81746	0
cmg06_00281	82831	48065	14510	68321	0
cmg06_00282	82195	34853	48379	33816	0
cmg06_00283	82039	36668	76864	5175	0
cmg06_00284	82028	32460	64032	17996	0
cmg06_00285	82001	34077	69310	12691	0
cmg06_00286	81973	33758	52360	29613	0
cmg06_00287	81969	33801	71306	10663	0
cmg06_00288	81939	41976	24252	57687	0
cmg06_00289	81788	36238	66900	14888	0
cmg06_00290	81766	32368	69288	12478	0
cmg06_00291	81714	35057	33733	47981	0
cmg06_00292	81673	33607	43133	38540	0
cmg06_00293	81594	53464	6072	75522	0
cmg06_00294	81592	34780	38314	43278	0
cmg06_00295	81393	54306	1814	79579	0
cmg06_00296	81338	31618	61622	19716	0
cmg06_00297	81113	35358	45886	35227	0
cmg06_00298	81008	53697	1212	79796	0
cmg06_00299	80929	33245	66606	14323	0
cmg06_00300	80927	32895	65476	15451	0
cmg06_00301	80844	32716	73364	7480	0
cmg06_00302	80783	35278	58983	21800	0
cmg06_00303	80553	32748	63483	17070	0
cmg06_00304	80537	33027	59596	20941	0
cmg06_00305	80527	33618	68081	12446	0
cmg06_00306	80171	33855	36994	43177	0
cmg06_00307	79839	32998	71807	8032	0
cmg06_00308	79616	33290	37421	42195	0
cmg06_00309	79549	32832	69088	10461	0
cmg06_00310	79477	34305	48975	30502	0
cmg06_00311	79409	35049	55434	23975	0
cmg06_00312	79409	30882	58459	20950	0
cmg06_00313	79402	51526	8200	71202	0
cmg06_00314	79365	31683	53583	25782	0
cmg06_00315	79196	33739	40731	38465	0
cmg06_00316	79160	34613	41320	37840	0
cmg06_00317	79006	34885	47746	31260	0
cmg06_00318	78998	30339	69379	9619	0
cmg06_00319	78866	30360	58943	19923	0
cmg06_00320	78640	30303	56981	21659	0
cmg06_00321	78585	32411	71256	7329	0
cmg06_00322	78570	33708	67412	11158	0
cmg06_00323	78520	32136	34991	43529	0
cmg06_00324	78384	51932	1295	77089	0
cmg06_00325	78375	31768	68219	10156	0
cmg06_00326	78349	31659	45857	32492	0
cmg06_00327	77856	32790	32812	45044	0
cmg06_00328	77854	29361	59565	18289	0
cmg06_00329	77799	30696	59945	17854	0
cmg06_00330	77773	31707	64001	13772	0
cmg06_00331	77760	48032	16121	61639	0
cmg06_00332	77704	32662	56876	20828	0
cmg06_00333	77658	31660	66313	11345	0
cmg06_00334	77639	33207	42609	35030	0
cmg06_00335	77576	34232	62985	14591	0
cmg06_00336	77411	33252	40157	37254	0
cmg06_00337	77294	30682	55499	21795	0
cmg06_00338	77282	32606	60560	16722	0
cmg06_00339	77092	31584	55502	21590	0
cmg06_00340	77057	30598	58205	18852	0
cmg06_00341	76959	37747	1118	75841	0
cmg06_00342	76947	51963	1072	75875	0
cmg06_00343	76882	51257	1209	75673	0
cmg06_00344	76764	31657	51240	25524	0
cmg06_00345	76713	32125	68307	8406	0
cmg06_00346	76572	32387	31156	45416	0
cmg06_00347	76500	33520	32536	43964	0
cmg06_00348	76488	31833	47186	29302	0
cmg06_00349	76363	31986	68049	8314	0
cmg06_00350	76361	31563	51571	24790	0
cmg06_00351	76353	32044	33458	42895	0
cmg06_00352	76342	31224	35728	40614	0
cmg06_00353	76101	31120	61385	14716	0
cmg06_00354	76070	33045	67886	8184	0
cmg06_00355	76068	30511	43846	32222	0
cmg06_00356	75979	49446	4277	71702	0
cmg06_00357	75920	32721	69290	6630	0
cmg06_00358	75918	33035	2832	73086	0
cmg06_00359	75893	32322	30942	44951	0
cmg06_00360	75892	30075	64684	11208	0
cmg06_00361	75862	32850	34641	41221	0
cmg06_00362	75778	32573	44940	30838	0
cmg06_00363	75716	30153	56008	19708	0
cmg06_00364	75654	29909	56603	19051	0
cmg06_00365	75403	31628	41347	34056	0
cmg06_00366	75400	32578	44184	31116	100
cmg06_00367	75279	30799	57218	18061	0
cmg06_00368	75001	30295	62992	12009	0
cmg06_00369	74821	32316	44450	30371	0
cmg06_00370	74788	40914	11192	63596	0
cmg06_00371	74703	30811	43636	31067	0
cmg06_00372	74615	30473	51147	23468	0
cmg06_00373	74575	29923	60706	13869	0
cmg06_00374	74544	31367	40968	33576	0
cmg06_00375	74445	29136	59096	15349	0
cmg06_00376	74442	30469	61200	13242	0
cmg06_00377	74311	30534	46974	27337	0
cmg06_00378	74211	30255	50700	23511	0
cmg06_00379	74202	29086	48291	25911	0
cmg06_00380	74029	32392	39261	34768	0
cmg06_00381	73987	32221	38743	35244	0
cmg06_00382	73806	29692	43222	30584	0
cmg06_00383	73457	28863	32805	40652	0
cmg06_00384	73225	31482	26799	46426	0
cmg06_00385	73184	28966	41867	31317	0
cmg06_00386	73087	30296	52066	21021	0
cmg06_00387	72951	31626	42335	30616	0
cmg06_00388	72871	31029	40906	31965	0
cmg06_00389	72666	30956	31448	41218	0
cmg06_00390	72604	29926	60851	11753	0
cmg06_00391	72433	40494	27193	45240	0
cmg06_00392	72297	48235	1103	71194	0
cmg06_00393	72275	28775	44022	28253	0
cmg06_00394	72266	30320	40358	31908	0
cmg06_00395	72184	48699	951	71233	0
cmg06_00396	72112	28565	60350	11762	0
cmg06_00397	72060	27456	51335	20725	0
cmg06_00398	72052	30326	41061	30991	0
cmg06_00399	72005	28741	54277	17728	0
cmg06_00400	71749	30018	38177	33572	0
cmg06_00401	71735	28275	53703	18032	0
cmg06_00402	71634	30119	57781	13853	0
cmg06_00403	71606	28671	58138	13468	0
cmg06_00404	71581	47389	1147	70434	0
cmg06_00405	71564	42653	7604	63960	0
cmg06_00406	71522	28615	46115	25407	0
cmg06_00407	71373	41452	1894	69479	0
cmg06_00408	71339	47792	2189	69150	0
cmg06_00409	71229	30744	31854	39375	0
cmg06_00410	71155	47046	4534	66621	0
cmg06_00411	71144	30121	60935	10209	0
cmg06_00412	71120	30202	57527	13593	0
cmg06_00413	70910	32106	28745	42165	0
cmg06_00414	70721	28550	65169	5552	0
cmg06_00415	70604	31275	43708	26896	0
cmg06_00416	70597	30288	46413	24184	0
cmg06_00417	70484	28797	43669	26815	0
cmg06_00418	70473	46615	1660	68813	0
cmg06_00419	70434	46849	1008	69426	0
cmg06_00420	70201	46854	5236	64965	0
cmg06_00421	70080	31377	24642	45438	0
cmg06_00422	70015	30754	34241	35774	0
cmg06_00423	69975	28008	34372	35603	0
cmg06_00424	69937	30433	62650	7287	0
cmg06_00425	69911	28276	36154	33757	0
cmg06_00426	69895	29536	57062	12833	0
cmg06_00427	69689	27156	58232	11457	0
cmg06_00428	69476	30552	37465	32011	0
cmg06_00429	69415	29958	41506	27909	0
cmg06_00430	69296	27145	60954	8342	0
cmg06_00431	69184	29345	37515	31669	0
cmg06_00432	69056	28939	49587	19469	0
cmg06_00433	69031	29828	29377	39654	0
cmg06_00434	68991	29816	28747	40244	0
cmg06_00435	68989	29338	33636	35353	0
cmg06_00436	68928	46356	1368	67560	0
cmg06_00437	68917	26084	60587	8330	0
cmg06_00438	68828	29224	24622	44206	0
cmg06_00439	68812	29210	60057	8755	0
cmg06_00440	68734	28975	54637	14097	0
cmg06_00441	68674	26376	57383	11291	0
cmg06_00442	68651	28992	51845	16806	0
cmg06_00443	68621	28839	59926	8695	0
cmg06_00444	68619	28811	36891	31728	0
cmg06_00445	68616	28341	58218	10398	0
cmg06_00446	68557	29894	34421	34136	0
cmg06_00447	68481	28279	35009	33472	0
cmg06_00448	68450	28927	53866	14584	0
cmg06_00449	68427	28361	56980	11447	0
cmg06_00450	68378	28634	62608	5770	0
cmg06_00451	68315	29750	44451	23864	0
cmg06_00452	68300	27701	59143	9157	0
cmg06_00453	68210	43137	9123	59087	0
cmg06_00454	68194	30200	27683	40511	0
cmg06_00455	68148	28748	45611	22537	0
cmg06_00456	68108	37811	1743	66365	0
cmg06_00457	68062	28991	31586	36476	0
cmg06_00458	67966	27396	39545	28421	0
cmg06_00459	67875	28610	29272	38603	0
cmg06_00460	67874	28321	51051	16823	0
cmg06_00461	67840	31780	32815	35025	0
cmg06_00462	67783	28205	44177	23606	0
cmg06_00463	67775	28300	46725	21050	0
cmg06_00464	67727	30251	31325	36402	0
cmg06_00465	67675	27447	37096	30579	0
cmg06_00466	67645	28587	33184	34461	0
cmg06_00467	67620	44728	1107	66513	0
cmg06_00468	67593	25032	57316	10277	0
cmg06_00469	67543	44829	1894	65649	0
cmg06_00470	67541	44537	1736	65805	0
cmg06_00471	67539	26921	47279	20260	0
cmg06_00472	67534	29338	27310	40224	0
cmg06_00473	67511	28478	34216	33295	0
cmg06_00474	67453	28478	44163	23290	0
cmg06_00475	67447	28612	56177	11270	0
cmg06_00476	67347	27558	59738	7609	0
cmg06_00477	67321	37632	1917	65404	0
cmg06_00478	67209	45145	1291	65918	0
cmg06_00479	67178	29164	34879	32299	0
cmg06_00480	67115	43457	7887	59228	0
cmg06_00481	67059	26824	54600	12459	0
cmg06_00482	66864	26586	51016	15848	0
cmg06_00483	66855	27467	56347	10508	0
cmg06_00484	66784	27341	40692	26092	0
cmg06_00485	66783	29031	60819	5964	0
cmg06_00486	66607	28997	35053	31554	0
cmg06_00487	66579	26029	53592	12987	0
cmg06_00488	66534	28101	38809	27725	0
cmg06_00489	66415	25758	52862	13553	0
cmg06_00490	66343	28167	22761	43582	0
cmg06_00491	66288	27185	36755	29533	0
cmg06_00492	66119	26931	26171	39948	0
cmg06_00493	66117	43742	2141	63976	0
cmg06_00494	65965	41034	11998	53967	0
cmg06_00495	65901	27387	44636	21265	0
cmg06_00496	65862	26268	56707	9155	0
cmg06_00497	65721	28553	51688	14033	0
cmg06_00498	65718	26369	55083	10635	0
cmg06_00499	65664	25238	42469	23195	0
cmg06_00500	65630	26931	36704	28926	0
cmg06_00501	65605	27802	42084	23521	0
cmg06_00502	65581	26324	55405	10176	0
cmg06_00503	65528	28452	40817	24711	0
cmg06_00504	65494	28410	37009	28485	0
cmg06_00505	65450	27697	34223	31227	0
cmg06_00506	65437	25187	47491	17946	0
cmg06_00507	65421	25064	55111	10310	0
cmg06_00508	65419	24485	47578	17841	0
cmg06_00509	65315	43637	761	64554	0
cmg06_00510	65274	27003	55181	10093	0
cmg06_00511	65218	26852	58305	6913	0
cmg06_00512	65096	25441	48744	16352	0
cmg06_00513	65001	25029	52934	12067	0
cmg06_00514	64903	26322	47864	17039	0
cmg06_00515	64892	26092	55586	9306	0
cmg06_00516	64831	25132	44078	20753	0
cmg06_00517	64822	27425	27222	37600	0
cmg06_00518	64787	28016	37829	26958	0
cmg06_00519	64786	26615	58199	6587	0
cmg06_00520	64771	25773	54408	10363	0
cmg06_00521	64659	27796	32151	32508	0
cmg06_00522	64624	27607	37689	26935	0
cmg06_00523	64611	26842	48299	16312	0
cmg06_00524	64576	25194	53424	11152	0
cmg06_00525	64514	26180	34929	29585	0
cmg06_00526	64422	26802	36197	28225	0
cmg06_00527	64394	27276	52347	12047	0
cmg06_00528	64385	27079	28778	35607	0
cmg06_00529	64153	28242	22079	42074	0
cmg06_00530	64143	42720	1182	62961	0
cmg06_00531	64121	30447	29540	34581	0
cmg06_00532	63999	42755	1283	62716	0
cmg06_00533	63953	26950	30086	33867	0
cmg06_00534	63943	42627	905	63038	0
cmg06_00535	63884	24407	48374	15510	0
cmg06_00536	63853	26103	39831	24022	0
cmg06_00537	63823	28168	35024	28799	0
cmg06_00538	63810	27315	56270	7540	0
cmg06_00539	63757	26206	56604	7153	0
cmg06_00540	63687	26645	31871	31816	0
cmg06_00541	63449	26530	41786	21663	0
cmg06_00542	63331	25187	49337	13994	0
cmg06_00543	63306	27323	29698	33608	0
cmg06_00544	63286	28249	31214	32072	0
cmg06_00545	63278	26058	37139	26139	0
cmg06_00546	63255	41755	1388	61867	0
cmg06_00547	63179	26431	57422	5757	0
cmg06_00548	63174	27900	32097	31077	0
cmg06_00549	63146	26899	46399	16747	0
cmg06_00550	63127	25292	42888	20239	0
cmg06_00551	63115	26621	32096	31019	0
cmg06_00552	63093	27335	54819	8274	0
cmg06_00553	63089	26027	50413	12676	0
cmg06_00554	63069	28862	47068	16001	0
cmg06_00555	63058	26320	42460	20598	0
cmg06_00556	62963	27138	35249	27714	0
cmg06_00557	62806	25893	53277	9529	0
cmg06_00558	62768	26830	38316	24452	0
cmg06_00559	62730	24966	55753	6977	0
cmg06_00560	62689	25268	54301	8388	0
cmg06_00561	62579	26419	47153	15426	0
cmg06_00562	62538	27180	35065	27473	0
cmg06_00563	62438	26174	35170	27268	0
cmg06_00564	62408	24805	37609	24799	0
cmg06_00565	62291	26758	24312	37979	0
cmg06_00566	62276	24627	46786	15490	0
cmg06_00567	62250	24301	49320	12930	0
cmg06_00568	62164	40435	4852	57312	0
cmg06_00569	62130	25796	30460	31670	0
cmg06_00570	62129	24137	56011	6118	0
cmg06_00571	62120	24520	51698	10422	0
cmg06_00572	62039	38967	12649	49390	0
cmg06_00573	62015	26188	32152	29863	0
cmg06_00574	61951	27130	30281	31670	0
cmg06_00575	61944	25330	49319	12625	0
cmg06_00576	61944	24715	53843	8101	0
cmg06_00577	61913	41123	1781	60132	0
cmg06_00578	61795	41148	1063	60732	0
cmg06_00579	61760	26569	40130	21630	0
cmg06_00580	61677	25420	54390	7287	0
cmg06_00581	61640	41427	2549	59091	0
cmg06_00582	61522	26963	26628	34894	0
cmg06_00583	61456	23557	44652	16804	0
cmg06_00584	61439	25707	40225	21214	0
cmg06_00585	61413	24526	48955	12458	0
cmg06_00586	61385	24733	53712	7673	0
cmg06_00587	61369	26409	28752	32617	0
cmg06_00588	61362	39199	7284	54078	0
cmg06_00589	61352	26666	32619	28733	0
cmg06_00590	61347	25565	47779	13568	0
cmg06_00591	61286	24072	55520	5766	0
cmg06_00592	61263	37496	356	60907	0
cmg06_00593	61260	26747	32177	29083	0
cmg06_00594	61252	26057	53900	7352	0
cmg06_00595	61248	26194	38114	23134	0
cmg06_00596	61175	26147	43801	17374	0
cmg06_00597	61155	25886	27697	33458	0
cmg06_00598	61152	25258	32697	28455	0
cmg06_00599	61121	27688	28135	32986	0
cmg06_00600	61093	25657	38614	22479	0
cmg06_00601	60989	27806	23794	37195	0
cmg06_00602	60916	26512	44536	16380	0
cmg06_00603	60886	25754	38939	21947	0
cmg06_00604	60880	26694	30342	30538	0
cmg06_00605	60854	25169	42601	18253	0
cmg06_00606	60794	25886	31696	29098	0
cmg06_00607	60772	27233	45480	15292	0
cmg06_00608	60714	25940	33716	26998	0
cmg06_00609	60616	24121	52340	8276	0
cmg06_00610	60611	23789	50365	10246	0
cmg06_00611	60578	26036	32653	27925	0
cmg06_00612	60571	23786	41462	19109	0
cmg06_00613	60555	26436	27289	33266	0
cmg06_00614	60453	27119	35121	25332	0
cmg06_00615	60417	25255	41047	19370	0
cmg06_00616	60391	24396	44651	15740	0
cmg06_00617	60290	24643	53301	6989	0
cmg06_00618	60237	23957	51272	8965	0
cmg06_00619	60167	25676	54293	5874	0
cmg06_00620	60156	40245	1616	58540	0
cmg06_00621	60094	26468	33446	26648	0
cmg06_00622	60070	23859	33273	26797	0
cmg06_00623	60057	21584	18008	42049	0
cmg06_00624	60039	24003	28887	31152	0
cmg06_00625	60013	23406	53224	6789	0
cmg06_00626	59961	25347	29239	30722	0
cmg06_00627	59960	24923	54602	5358	0
cmg06_00628	59952	24177	36673	23279	0
cmg06_00629	59943	26114	24024	35919	0
cmg06_00630	59910	34132	12257	47653	0
cmg06_00631	59857	40032	873	58984	0
cmg06_00632	59712	25136	27781	31931	0
cmg06_00633	59652	39050	6755	52897	0
cmg06_00634	59593	24631	41797	17796	0
cmg06_00635	59507	23763	52578	6929	0
cmg06_00636	59493	24997	26664	32829	0
cmg06_00637	59492	24681	54297	5195	0
cmg06_00638	59486	23663	51822	7664	0
cmg06_00639	59466	23724	49908	9558	0
cmg06_00640	59458	26490	31183	28275	0
cmg06_00641	59426	23784	48044	11382	0
cmg06_00642	59367	25112	41373	17994	0
cmg06_00643	59320	25814	31535	27785	0
cmg06_00644	59316	24389	39029	20287	0
cmg06_00645	59290	23349	44791	14499	0
cmg06_00646	59266	24818	51299	7967	0
cmg06_00647	59236	25774	41616	17620	0
cmg06_00648	59224	39150	2203	57021	0
cmg06_00649	59167	24450	46673	12494	0
cmg06_00650	59135	24750	48921	10214	0
cmg06_00651	59124	24653	46538	12586	0
cmg06_00652	59092	27027	26466	32626	0
cmg06_00653	59042	25952	28550	30492	0
cmg06_00654	59026	24628	55045	3981	0
cmg06_00655	59016	24312	54506	4510	0
cmg06_00656	58959	25158	36830	22129	0
cmg06_00657	58866	24599	26664	32202	0
cmg06_00658	58675	24875	30374	28301	0
cmg06_00659	58665	22905	50838	7827	0
cmg06_00660	58457	26037	30007	28450	0
cmg06_00661	58447	24381	36030	22417	0
cmg06_00662	58389	22325	34737	23652	0
cmg06_00663	58290	24409	22623	35667	0
cmg06_00664	58238	23667	45070	13168	0
cmg06_00665	58233	24838	45866	12367	0
cmg06_00666	58225	24807	28343	29882	0
cmg06_00667	58164	24133	45868	12296	0
cmg06_00668	58154	23748	37801	20353	0
cmg06_00669	57993	25183	34037	23956	0
cmg06_00670	57932	23349	43437	14495	0
cmg06_00671	57919	23314	43751	14168	0
cmg06_00672	57858	24306	36003	21855	0
cmg06_00673	57847	26583	32371	25476	0
cmg06_00674	57841	23044	47878	9963	0
cmg06_00675	57763	23086	45856	11907	0
cmg06_00676	57740	25261	51513	6227	0
cmg06_00677	57674	23993	32897	24777	0
cmg06_00678	57648	22485	42975	14673	0
cmg06_00679	57582	23494	50015	7567	0
cmg06_00680	57580	37931	1501	56079	0
cmg06_00681	57564	22727	43874	13690	0
cmg06_00682	57532	23677	39121	18411	0
cmg06_00683	57529	27242	34564	22965	0
cmg06_00684	57416	22768	26167	31249	0
cmg06_00685	57402	24206	32294	25108	0
cmg06_00686	57339	23252	50172	7167	0
cmg06_00687	57335	24199	31243	26092	0
cmg06_00688	57280	24717	23205	34075	0
cmg06_00689	57245	22685	43180	14065	0
cmg06_00690	57213	24110	43417	13796	0
cmg06_00691	57208	22427	48764	8444	0
cmg06_00692	57148	22463	48454	8694	0
cmg06_00693	57103	23732	42436	14667	0
cmg06_00694	57095	25782	25859	31236	0
cmg06_00695	57031	25404	29163	27868	0
cmg06_00696	56958	23998	36240	20718	0
cmg06_00697	56922	22931	47847	9075	0
cmg06_00698	56905	22983	45596	11309	0
cmg06_00699	56905	21772	43057	13848	0
cmg06_00700	56856	24076	37136	19720	0
cmg06_00701	56830	25937	23692	33138	0
cmg06_00702	56825	25366	22949	33876	0
cmg06_00703	56820	24117	21627	35193	0
cmg06_00704	56806	38345	635	56171	0
cmg06_00705	56774	23776	27848	28926	0
cmg06_00706	56725	24008	47026	9699	0
cmg06_00707	56721	24769	23492	33229	0
cmg06_00708	56712	25615	3822	52890	0
cmg06_00709	56678	23029	49662	7016	0
cmg06_00710	56606	23956	24870	31736	0
cmg06_00711	56522	21869	43898	12624	0
cmg06_00712	56486	23954	34040	22446	0
cmg06_00713	56479	24775	44827	11652	0
cmg06_00714	56477	24505	31298	25179	0
cmg06_00715	56452	23421	42031	14421	0
cmg06_00716	56446	23344	36803	19643	0
cmg06_00717	56398	22614	46736	9662	0
cmg06_00718	56321	24152	52285	4036	0
cmg06_00719	56159	23384	34258	21901	0
cmg06_00720	56137	24198	48220	7917	0
cmg06_00721	56117	23731	50242	5875	0
cmg06_00722	56054	37253	893	55161	0
cmg06_00723	55993	23864	29845	26148	0
cmg06_00724	55963	23591	31712	24251	0
cmg06_00725	55911	21304	36818	19093	0
cmg06_00726	55911	23868	35209	20702	0
cmg06_00727	55883	20398	39215	16668	0
cmg06_00728	55862	23195	34942	20920	0
cmg06_00729	55842	24685	32300	23542	0
cmg06_00730	55833	24102	26927	28906	0
cmg06_00731	55817	25397	17602	38215	0
cmg06_00732	55757	24871	26016	29741	0
cmg06_00733	55748	24261	39195	16553	0
cmg06_00734	55698	23930	28985	26713	0
cmg06_00735	55616	24983	32332	23284	0
cmg06_00736	55570	25325	31785	23785	0
cmg06_00737	55567	21618	49113	6454	0
cmg06_00738	55551	35943	6634	48917	0
cmg06_00739	55525	36065	4409	51116	0
cmg06_00740	55487	24402	46234	9253	0
cmg06_00741	55466	23194	37616	17850	0
cmg06_00742	55430	22355	48803	6627	0
cmg06_00743	55399	23777	46938	8461	0
cmg06_00744	55393	23263	34218	21175	0
cmg06_00745	55371	22992	50133	5238	0
cmg06_00746	55352	21755	31793	23559	0
cmg06_00747	55329	36931	907	54422	0
cmg06_00748	55319	23784	27454	27865	0
cmg06_00749	55229	22065	35925	19304	0
cmg06_00750	55156	21950	46445	8711	0
cmg06_00751	55136	31355	889	54247	0
cmg06_00752	55136	22599	50547	4589	0
cmg06_00753	55120	21455	29217	25903	0
cmg06_00754	55068	23214	42677	12391	0
cmg06_00755	55052	23403	33163	21889	0
cmg06_00756	54972	34824	6548	48424	0
cmg06_00757	54926	23752	38099	16827	0
cmg06_00758	54840	22892	32576	22264	0
cmg06_00759	54839	22331	45490	9349	0
cmg06_00760	54832	23421	32491	22341	0
cmg06_00761	54781	22750	36636	18145	0
cmg06_00762	54776	22712	32211	22565	0
cmg06_00763	54774	24465	48610	6164	0
cmg06_00764	54726	36117	4699	50027	0
cmg06_00765	54701	22584	47452	7249	0
cmg06_00766	54654	33840	6848	47806	0
cmg06_00767	54634	22160	45644	8990	0
cmg06_00768	54610	23981	36297	18313	0
cmg06_00769	54581	23544	27843	26738	0
cmg06_00770	54561	23230	30968	23593	0
cmg06_00771	54528	23134	47552	6976	0
cmg06_00772	54483	24554	33439	21044	0
cmg06_00773	54452	35935	1549	52903	0
cmg06_00774	54440	24305	29706	24734	0
cmg06_00775	54437	24016	28574	25863	0
cmg06_00776	54428	22023	45817	8611	0
cmg06_00777	54400	23895	31359	23041	0
cmg06_00778	54360	24029	23746	30614	0
cmg06_00779	54297	23267	28167	26130	0
cmg06_00780	54252	24663	25363	28889	0
cmg06_00781	54229	22752	26518	27711	0
cmg06_00782	54203	27843	1513	52690	0
cmg06_00783	54189	22220	45447	8742	0
cmg06_00784	54180	23851	22872	31308	0
cmg06_00785	54153	22831	27321	26832	0
cmg06_00786	54145	22491	23986	30159	0
cmg06_00787	54066	34758	6787	47279	0
cmg06_00788	54048	22721	48642	5406	0
cmg06_00789	54029	21048	28570	25459	0
cmg06_00790	53998	23406	34874	19124	0
cmg06_00791	53983	22810	30812	23171	0
cmg06_00792	53978	23022	46895	7083	0
cmg06_00793	53947	23578	29441	24506	0
cmg06_00794	53902	31135	467	53435	0
cmg06_00795	53849	35321	856	52993	0
cmg06_00796	53787	21599	38716	15071	0
cmg06_00797	53775	21404	33452	20323	0
cmg06_00798	53774	23030	20550	33224	0
cmg06_00799	53757	21359	42885	10872	0
cmg06_00800	53755	22949	37108	16647	0
cmg06_00801	53747	22771	37093	16654	0
cmg06_00802	53733	22244	43082	10651	0
cmg06_00803	53698	22686	41026	12672	0
cmg06_00804	53694	21846	48246	5448	0
cmg06_00805	53682	23013	21917	31765	0
cmg06_00806	53677	23565	27943	25734	0
cmg06_00807	53645	23207	27737	25908	0
cmg06_00808	53617	22571	46190	7427	0
cmg06_00809	53542	34933	4288	49254	0
cmg06_00810	53538	21876	31965	21573	0
cmg06_00811	53488	21991	31562	21926	0
cmg06_00812	53486	21684	45563	7923	0
cmg06_00813	53446	33877	5569	47877	0
cmg06_00814	53427	22769	33817	19610	0
cmg06_00815	53357	21660	36090	17267	0
cmg06_00816	53327	21680	16309	37018	0
cmg06_00817	53235	22608	48851	4384	0
cmg06_00818	53233	22577	36664	16569	0
cmg06_00819	53222	21587	47940	5282	0
cmg06_00820	53213	21755	24097	29116	0
cmg06_00821	53172	20594	40399	12773	0
cmg06_00822	53134	23906	24768	28366	0
cmg06_00823	53133	22094	48762	4371	0
cmg06_00824	53071	34058	7894	45177	0
cmg06_00825	53026	21079	46497	6529	0
cmg06_00826	52891	24525	28344	24547	0
cmg06_00827	52774	22620	18519	34255	0
cmg06_00828	52770	22353	20543	32227	0
cmg06_00829	52766	23377	19706	33060	0
cmg06_00830	52651	21813	27535	25116	0
cmg06_00831	52648	21687	42113	10535	0
cmg06_00832	52592	20843	45346	7246	0
cmg06_00833	52549	21518	23176	29373	0
cmg06_00834	52528	22253	43454	9074	0
cmg06_00835	52520	20279	42464	10056	0
cmg06_00836	52489	21724	46051	6438	0
cmg06_00837	52486	20951	40936	11550	0
cmg06_00838	52476	21276	41360	11116	0
cmg06_00839	52404	22463	46797	5607	0
cmg06_00840	52380	18902	36623	15757	0
cmg06_00841	52357	22043	42047	10310	0
cmg06_00842	52345	22431	19740	32605	0
cmg06_00843	52343	20909	41978	10365	0
cmg06_00844	52307	22283	18243	34064	0
cmg06_00845	52250	21717	46404	5846	0
cmg06_00846	52226	19000	37004	15222	0
cmg06_00847	52226	20617	43464	8762	0
cmg06_00848	52103	21274	37877	14226	0
cmg06_00849	52028	20717	32237	19791	0
cmg06_00850	51999	20944	36815	15184	0
cmg06_00851	51975	18977	42637	9338	0
cmg06_00852	51959	22293	28518	23441	0
cmg06_00853	51874	21086	27152	24722	0
cmg06_00854	51871	21938	21771	30100	0
cmg06_00855	51853	23189	25255	26598	0
cmg06_00856	51846	22930	32433	19413	0
cmg06_00857	51815	20572	35457	16358	0
cmg06_00858	51768	21192	32026	19742	0
cmg06_00859	51746	21517	22505	29241	0
cmg06_00860	51715	23234	24703	27012	0
cmg06_00861	51711	32990	7778	43933	0
cmg06_00862	51686	21964	20775	30911	0
cmg06_00863	51619	21017	43990	7629	0
cmg06_00864	51615	19551	23196	28419	0
cmg06_00865	51594	21805	23450	28144	0
cmg06_00866	51584	21725	37642	13942	0
cmg06_00867	51583	34689	2933	48650	0
cmg06_00868	51496	22607	35250	16246	0
cmg06_00869	51492	31700	2745	48747	0
cmg06_00870	51473	21945	26432	25041	0
cmg06_00871	51467	23328	16999	34468	0
cmg06_00872	51422	21063	26984	24438	0
cmg06_00873	51415	22233	24588	26827	0
cmg06_00874	51415	23295	45956	5459	0
cmg06_00875	51403	19806	42269	9134	0
cmg06_00876	51403	34603	643	50760	0
cmg06_00877	51347	22551	25010	26337	0
cmg06_00878	51302	21346	26618	24684	0
cmg06_00879	51247	21261	45158	6089	0
cmg06_00880	51216	20875	32911	18305	0
cmg06_00881	51213	34320	1309	49904	0
cmg06_00882	51182	20834	41916	9266	0
cmg06_00883	51169	20539	37020	14149	0
cmg06_00884	51154	21111	36402	14752	0
cmg06_00885	51137	22361	25949	25188	0
cmg06_00886	51109	22347	32492	18617	0
cmg06_00887	51075	22502	21525	29550	0
cmg06_00888	50992	20982	33627	17365	0
cmg06_00889	50956	20601	38822	12134	0
cmg06_00890	50911	21651	42136	8775	0
cmg06_00891	50908	22481	20076	30832	0
cmg06_00892	50879	20622	36410	14469	0
cmg06_00893	50877	24052	19736	31141	0
cmg06_00894	50861	20857	39357	11504	0
cmg06_00895	50848	19554	42299	8549	0
cmg06_00896	50810	18815	42071	8739	0
cmg06_00897	50775	21432	38594	12181	0
cmg06_00898	50742	23205	23506	27236	0
cmg06_00899	50625	21131	24059	26566	0
cmg06_00900	50608	19921	41972	8636	0
cmg06_00901	50585	20338	43596	6989	0
cmg06_00902	50580	20151	42429	8151	0
cmg06_00903	50578	22478	17086	33492	0
cmg06_00904	50511	21466	20636	29875	0
cmg06_00905	50505	22123	41199	9306	0
cmg06_00906	50479	21051	46341	4138	0
cmg06_00907	50444	21777	46636	3808	0
cmg06_00908	50414	21633	21915	28499	0
cmg06_00909	50353	20663	40992	9361	0
cmg06_00910	50276	23430	29428	20848	0
cmg06_00911	50129	19228	38019	12110	0
cmg06_00912	50121	20595	37818	12303	0
cmg06_00913	50114	19257	37730	12384	0
cmg06_00914	50017	21424	27473	22544	0
cmg06_00915	50011	22033	33854	16157	0
cmg06_00916	49953	22855	22226	27727	0
cmg06_00917	49943	23161	24464	25479	0
cmg06_00918	49875	19777	25733	24142	0
cmg06_00919	49851	19024	35011	14840	0
cmg06_00920	49819	20097	35916	13903	0
cmg06_00921	49813	20702	29807	20006	0
cmg06_00922	49761	20328	25735	24026	0
cmg06_00923	49676	21068	25923	23753	0
cmg06_00924	49665	18556	33995	15670	0
cmg06_00925	49656	20866	31329	18327	0
cmg06_00926	49611	26682	6573	43038	0
cmg06_00927	49603	20878	30642	18961	0
cmg06_00928	49576	20079	44640	4936	0
cmg06_00929	49559	21624	25313	24246	0
cmg06_00930	49543	22220	25994	23549	0
cmg06_00931	49536	19658	36754	12782	0
cmg06_00932	49468	21275	42028	7440	0
cmg06_00933	49453	26628	8636	40817	0
cmg06_00934	49448	22268	18806	30642	0
cmg06_00935	49447	21497	41349	8098	0
cmg06_00936	49408	20399	43909	5499	0
cmg06_00937	49393	19811	40921	8472	0
cmg06_00938	49386	20216	26412	22974	0
cmg06_00939	49296	20625	35970	13326	0
cmg06_00940	49294	22249	22954	26340	0
cmg06_00941	49292	29899	5593	43699	0
cmg06_00942	49282	21644	44435	4847	0
cmg06_00943	49264	21483	26994	22270	0
cmg06_00944	49232	19518	40572	8660	0
cmg06_00945	49181	21620	30931	18250	0
cmg06_00946	49168	20251	40404	8764	0
cmg06_00947	49158	21772	22457	26701	0
cmg06_00948	49153	19352	40362	8791	0
cmg06_00949	49119	16536	30061	19058	0
cmg06_00950	49115	20202	42770	6345	0
cmg06_00951	49104	19444	37643	11461	0
cmg06_00952	49103	20053	43229	5874	0
cmg06_00953	49100	19172	27567	21533	0
cmg06_00954	49037	19794	38556	10481	0
cmg06_00955	49026	21068	22621	26405	0
cmg06_00956	48995	19512	33973	15022	0
cmg06_00957	48946	20200	28366	20580	0
cmg06_00958	48919	21346	21910	27009	0
cmg06_00959	48904	20767	40820	8084	0
cmg06_00960	48880	21893	22081	26799	0
cmg06_00961	48872	21127	24836	24036	0
cmg06_00962	48870	19516	34272	14598	0
cmg06_00963	48836	21270	18307	30529	0
cmg06_00964	48836	19933	23471	25365	0
cmg06_00965	48799	18785	36323	12476	0
cmg06_00966	48797	20072	37638	11159	0
cmg06_00967	48735	18428	28328	20407	0
cmg06_00968	48677	21327	37466	11211	0
cmg06_00969	48638	20735	30733	17905	0
cmg06_00970	48622	21208	21931	26691	0
cmg06_00971	48621	20564	27623	20998	0
cmg06_00972	48589	19805	37421	11168	0
cmg06_00973	48581	20988	21368	27213	0
cmg06_00974	48517	19001	29949	18568	0
cmg06_00975	48509	19339	36137	12372	0
cmg06_00976	48471	20345	27488	20983	0
cmg06_00977	48458	19674	39382	9076	0
cmg06_00978	48450	20244	35124	13326	0
cmg06_00979	48410	19706	40554	7856	0
cmg06_00980	48332	19129	33500	14832	0
cmg06_00981	48327	21007	21306	27021	0
cmg06_00982	48305	20665	36109	12196	0
cmg06_00983	48273	20397	19399	28874	0
cmg06_00984	48258	27357	4117	44141	0
cmg06_00985	48235	21258	20386	27849	0
cmg06_00986	48152	28115	12828	35324	0
cmg06_00987	48147	19489	32914	15233	0
cmg06_00988	48146	19763	29494	18652	0
cmg06_00989	48113	20613	43120	4993	0
cmg06_00990	48111	21658	27515	20596	0
cmg06_00991	48102	20677	26927	21175	0
cmg06_00992	48091	18487	41946	6145	0
cmg06_00993	48066	20794	30422	17644	0
cmg06_00994	48056	21438	26082	21974	0
cmg06_00995	48047	19213	36157	11890	0
cmg06_00996	48046	20446	23984	24062	0
cmg06_00997	48024	20723	22387	25637	0
cmg06_00998	48015	21665	18638	29377	0
cmg06_00999	47981	19599	23427	24554	0
cmg06_01000	47966	20827	42793	5173	0
cmg06_01001	47942	18269	41271	6671	0
cmg06_01002	47928	19344	27799	20129	0
cmg06_01003	47902	19154	23308	24594	0
cmg06_01004	47873	19486	37972	9901	0
cmg06_01005	47863	18396	38182	9681	0
cmg06_01006	47855	19975	40956	6899	0
cmg06_01007	47817	21322	28896	18921	0
cmg06_01008	47805	20155	30439	17366	0
cmg06_01009	47795	20937	17207	30588	0
cmg06_01010	47794	19881	40987	6807	0
cmg06_01011	47702	31571	1302	46400	0
cmg06_01012	47695	31361	1253	46442	0
cmg06_01013	47693	20101	19183	28510	0
cmg06_01014	47682	19681	29169	18513	0
cmg06_01015	47634	18443	38443	9191	0
cmg06_01016	47596	18008	32611	14985	0
cmg06_01017	47544	20484	26187	21357	0
cmg06_01018	47514	20396	39833	7681	0
cmg06_01019	47512	22250	21723	25789	0
cmg06_01020	47511	19796	20963	26548	0
cmg06_01021	47428	20105	32860	14568	0
cmg06_01022	47293	19746	28067	19226	0
cmg06_01023	47276	19598	23488	23788	0
cmg06_01024	47275	18836	37933	9342	0
cmg06_01025	47241	20419	29473	17768	0
cmg06_01026	47216	19918	32772	14444	0
cmg06_01027	47184	20478	23085	24099	0
cmg06_01028	47177	20326	25010	22167	0
cmg06_01029	47175	19173	41130	6045	0
cmg06_01030	47165	19911	26484	20681	0
cmg06_01031	47096	20208	26341	20755	0
cmg06_01032	46982	20461	18824	28158	0
cmg06_01033	46951	18120	39096	7855	0
cmg06_01034	46827	18325	39974	6853	0
cmg06_01035	46796	18252	30007	16789	0
cmg06_01036	46768	20545	28069	18699	0
cmg06_01037	46757	19933	21945	24812	0
cmg06_01038	46755	18166	34475	12280	0
cmg06_01039	46745	19939	33393	13352	0
cmg06_01040	46713	18808	37142	9571	0
cmg06_01041	46603	19192	34032	12571	0
cmg06_01042	46580	19575	22129	24451	0
cmg06_01043	46575	18876	37722	8853	0
cmg06_01044	46574	20460	29144	17430	0
cmg06_01045	46564	19251	28122	18442	0
cmg06_01046	46531	30966	784	45747	0
cmg06_01047	46466	20875	25076	21390	0
cmg06_01048	46458	20743	26887	19571	0
cmg06_01049	46449	19601	26606	19843	0
cmg06_01050	46421	18999	26254	20167	0
cmg06_01051	46400	31156	798	45602	0
cmg06_01052	46385	19379	41039	5346	0
cmg06_01053	46382	20729	16754	29628	0
cmg06_01054	46381	19425	39950	6431	0
cmg06_01055	46381	18768	27160	19221	0
cmg06_01056	46356	19761	28708	17648	0
cmg06_01057	46353	19205	16033	30320	0
cmg06_01058	46319	19495	27588	18731	0
cmg06_01059	46312	18169	38912	7400	0
cmg06_01060	46297	17651	31874	14423	0
cmg06_01061	46256	20132	13211	33045	0
cmg06_01062	46240	18390	39875	6365	0
cmg06_01063	46235	18828	37043	9192	0
cmg06_01064	46219	18446	20881	25338	0
cmg06_01065	46207	20376	17734	28473	0
cmg06_01066	46179	17659	22988	23191	0
cmg06_01067	46146	19836	27550	18596	0
cmg06_01068	46142	20434	27459	18683	0
cmg06_01069	46141	17762	33708	12433	0
cmg06_01070	46129	19840	20214	25915	0
cmg06_01071	46117	19011	40133	5984	0
cmg06_01072	46093	19163	33902	12191	0
cmg06_01073	46086	20164	22641	23445	0
cmg06_01074	46069	19086	41414	4655	0
cmg06_01075	45923	28279	13826	32097	0
cmg06_01076	45920	20483	21627	24293	0
cmg06_01077	45915	19070	30760	15155	0
cmg06_01078	45885	18287	38060	7825	0
cmg06_01079	45869	19886	38893	6976	0
cmg06_01080	45832	19013	29415	16417	0
cmg06_01081	45762	18565	34109	11653	0
cmg06_01082	45759	19247	40692	5067	0
cmg06_01083	45758	20998	23585	22173	0
cmg06_01084	45748	18306	20665	25083	0
cmg06_01085	45685	19362	31567	14118	0
cmg06_01086	45641	19646	24600	21041	0
cmg06_01087	45637	21330	20265	25372	0
cmg06_01088	45627	20402	20608	25019	0
cmg06_01089	45578	18641	26327	19251	0
cmg06_01090	45577	18315	28086	17491	0
cmg06_01091	45571	30346	571	45000	0
cmg06_01092	45567	19221	26526	19041	0
cmg06_01093	45555	20210	21418	24137	0
cmg06_01094	45511	19225	16284	29227	0
cmg06_01095	45509	19808	24847	20662	0
cmg06_01096	45507	18746	21664	23843	0
cmg06_01097	45478	28798	7175	38303	0
cmg06_01098	45451	18582	35625	9826	0
cmg06_01099	45446	19347	38013	7433	0
cmg06_01100	45424	20439	26684	18740	0
cmg06_01101	45415	17961	40750	4665	0
cmg06_01102	45415	19338	37606	7809	0
cmg06_01103	45408	17906	20012	25396	0
cmg06_01104	45392	20878	24450	20942	0
cmg06_01105	45391	18025	37775	7616	0
cmg06_01106	45390	20187	26394	18996	0
cmg06_01107	45389	17862	26345	19044	0
cmg06_01108	45385	17948	35913	9472	0
cmg06_01109	45286	19835	19913	25373	0
cmg06_01110	45272	19068	27177	18095	0
cmg06_01111	45253	19089	35471	9782	0
cmg06_01112	45233	19165	26869	18364	0
cmg06_01113	45190	20137	20866	24324	0
cmg06_01114	45127	18887	21099	24028	0
cmg06_01115	45117	19789	20023	25094	0
cmg06_01116	45109	30052	3062	42047	0
cmg06_01117	45103	19371	28142	16961	0
cmg06_01118	45049	19034	25354	19695	0
cmg06_01119	45028	21277	4825	40203	0
cmg06_01120	45013	18240	40825	4188	0
cmg06_01121	45009	18042	37330	7679	0
cmg06_01122	45004	18032	32300	12704	0
cmg06_01123	44960	18107	36743	8217	0
cmg06_01124	44951	19108	23939	21012	0
cmg06_01125	44938	19033	29581	15357	0
cmg06_01126	44928	19773	27411	17517	0
cmg06_01127	44894	19395	24324	20570	0
cmg06_01128	44891	16841	38523	6368	0
cmg06_01129	44872	17999	30685	14187	0
cmg06_01130	44872	18481	35273	9599	0
cmg06_01131	44817	19330	26653	18164	0
cmg06_01132	44769	19116	37239	7530	0
cmg06_01133	44679	16339	36293	8386	0
cmg06_01134	44670	19435	28158	16512	0
cmg06_01135	44666	19042	37062	7604	0
cmg06_01136	44624	17829	34001	10623	0
cmg06_01137	44615	18677	32725	11890	0
cmg06_01138	44512	18683	33599	10913	0
cmg06_01139	44465	19224	25749	18716	0
cmg06_01140	44456	19247	34650	9806	0
cmg06_01141	44447	19442	22348	22099	0
cmg06_01142	44434	28456	11383	33051	0
cmg06_01143	44422	16579	18289	26133	0
cmg06_01144	44403	17355	37161	7242	0
cmg06_01145	44395	19632	26056	18339	0
cmg06_01146	44334	19095	23101	21233	0
cmg06_01147	44323	18180	36900	7423	0
cmg06_01148	44323	18254	38266	6057	0
cmg06_01149	44314	19058	41549	2765	0
cmg06_01150	44217	16116	35219	8998	0
cmg06_01151	44122	19279	22030	22092	0
cmg06_01152	44113	16925	29908	14205	0
cmg06_01153	44091	19039	36749	7342	0
cmg06_01154	44067	18250	16645	27422	0
cmg06_01155	44047	17018	35759	8288	0
cmg06_01156	44033	29145	703	43330	0
cmg06_01157	44024	19285	28952	15072	0
cmg06_01158	44018	18126	22781	21237	0
cmg06_01159	43973	17626	35077	8896	0
cmg06_01160	43971	17628	30233	13738	0
cmg06_01161	43969	17137	37204	6765	0
cmg06_01162	43960	17929	30099	13861	0
cmg06_01163	43954	18937	21948	22006	0
cmg06_01164	43932	18293	34402	9530	0
cmg06_01165	43880	17871	36568	7312	0
cmg06_01166	43846	18262	23217	20629	0
cmg06_01167	43843	18051	19176	24667	0
cmg06_01168	43837	24468	8836	35001	0
cmg06_01169	43819	18328	36581	7238	0
cmg06_01170	43810	18684	22724	21086	0
cmg06_01171	43798	18832	22654	21144	0
cmg06_01172	43781	16504	34482	9299	0
cmg06_01173	43778	16413	30846	12932	0
cmg06_01174	43774	19640	18632	25142	0
cmg06_01175	43773	17986	36051	7722	0
cmg06_01176	43766	20104	22860	20906	0
cmg06_01177	43764	27568	5523	38241	0
cmg06_01178	43752	17910	27537	16215	0
cmg06_01179	43718	17576	38049	5669	0
cmg06_01180	43694	17225	35768	7926	0
cmg06_01181	43671	17838	21491	22180	0
cmg06_01182	43659	27200	7537	36122	0
cmg06_01183	43620	17342	35808	7812	0
cmg06_01184	43607	17877	31112	12495	0
cmg06_01185	43583	18034	18501	25082	0
cmg06_01186	43579	22560	20584	22995	0
cmg06_01187	43576	18884	21041	22535	0
cmg06_01188	43549	19278	26048	17501	0
cmg06_01189	43536	19698	24024	19512	0
cmg06_01190	43521	18288	37632	5889	0
cmg06_01191	43494	18800	24936	18558	0
cmg06_01192	43489	18728	33645	9844	0
cmg06_01193	43478	17810	37464	6014	0
cmg06_01194	43420	18688	36338	7082	0
cmg06_01195	43412	18396	29939	13473	0
cmg06_01196	43405	16915	32528	10877	0
cmg06_01197	43384	19445	19592	23792	0
cmg06_01198	43380	17898	35646	7734	0
cmg06_01199	43375	17523	30036	13339	0
cmg06_01200	43355	17255	33588	9767	0
cmg06_01201	43291	18325	37441	5850	0
cmg06_01202	43263	17642	22262	21001	0
cmg06_01203	43262	18808	27339	15923	0
cmg06_01204	43257	17131	33015	10242	0
cmg06_01205	43253	17736	19879	23374	0
cmg06_01206	43248	17983	20616	22632	0
cmg06_01207	43212	19167	21318	21894	0
cmg06_01208	43166	17424	18137	25029	0
cmg06_01209	43152	16923	32630	10522	0
cmg06_01210	43135	19178	22254	20881	0
cmg06_01211	43123	15774	33060	9963	100
cmg06_01212	43112	28163	1920	41192	0
cmg06_01213	43105	17169	30268	12837	0
cmg06_01214	43075	28820	859	42216	0
cmg06_01215	43049	18781	16924	26125	0
cmg06_01216	42998	17327	36520	6478	0
cmg06_01217	42977	28432	775	42202	0
cmg06_01218	42946	18937	17118	25828	0
cmg06_01219	42938	17441	34149	8789	0
cmg06_01220	42937	18941	13512	29425	0
cmg06_01221	42894	18202	27347	15547	0
cmg06_01222	42864	26899	7370	35494	0
cmg06_01223	42846	18893	30283	12563	0
cmg06_01224	42841	28553	943	41898	0
cmg06_01225	42840	17430	34933	7907	0
cmg06_01226	42830	17948	27903	14927	0
cmg06_01227	42826	28886	523	42303	0
cmg06_01228	42802	17758	34666	8136	0
cmg06_01229	42801	15160	29350	13451	0
cmg06_01230	42760	18659	21695	21065	0
cmg06_01231	42729	17976	25764	16965	0
cmg06_01232	42721	18400	20666	22055	0
cmg06_01233	42698	17796	28002	14696	0
cmg06_01234	42696	17277	35297	7399	0
cmg06_01235	42605	18759	21637	20968	0
cmg06_01236	42512	28694	419	42093	0
cmg06_01237	42507	17353	35574	6933	0
cmg06_01238	42504	16866	36222	6282	0
cmg06_01239	42398	17881	21642	20756	0
cmg06_01240	42386	16518	24019	18367	0
cmg06_01241	42382	16791	27582	14800	0
cmg06_01242	42332	19491	20375	21957	0
cmg06_01243	42326	16655	36121	6205	0
cmg06_01244	42317	18763	34400	7917	0
cmg06_01245	42300	18077	24616	17684	0
cmg06_01246	42281	16964	30598	11683	0
cmg06_01247	42253	17165	36164	6089	0
cmg06_01248	42241	17687	26038	16203	0
cmg06_01249	42222	18481	22982	19240	0
cmg06_01250	42217	16914	19818	22399	0
cmg06_01251	42203	18040	21920	20283	0
cmg06_01252	42143	17477	30042	12101	0
cmg06_01253	42088	17695	22123	19965	0
cmg06_01254	42076	17055	34941	7135	0
cmg06_01255	42056	18330	27016	15040	0
cmg06_01256	42043	16499	31023	11020	0
cmg06_01257	42033	17092	35478	6555	0
cmg06_01258	42019	17784	25567	16452	0
cmg06_01259	42010	17274	22103	19907	0
cmg06_01260	42001	17436	21048	20953	0
cmg06_01261	41974	16678	34774	7200	0
cmg06_01262	41946	18797	2849	39097	0
cmg06_01263	41933	27931	728	41205	0
cmg06_01264	41903	16854	22554	19349	0
cmg06_01265	41900	17006	32534	9366	0
cmg06_01266	41893	17269	16328	25565	0
cmg06_01267	41866	17565	17981	23885	0
cmg06_01268	41865	17150	32977	8888	0
cmg06_01269	41863	18186	18681	23182	0
cmg06_01270	41815	18086	18354	23461	0
cmg06_01271	41812	18275	23846	17966	0
cmg06_01272	41786	18522	15030	26656	100
cmg06_01273	41770	17989	36003	5767	0
cmg06_01274	41758	17085	32751	9007	0
cmg06_01275	41727	17521	27412	14315	0
cmg06_01276	41721	18182	22863	18858	0
cmg06_01277	41718	19814	22513	19205	0
cmg06_01278	41702	16869	29468	12234	0
cmg06_01279	41699	15989	31734	9965	0
cmg06_01280	41635	17835	22888	18747	0
cmg06_01281	41627	17027	35782	5845	0
cmg06_01282	41612	17066	20210	21402	0
cmg06_01283	41582	17169	23897	17685	0
cmg06_01284	41507	16072	37145	4362	0
cmg06_01285	41501	17186	36135	5366	0
cmg06_01286	41489	24297	7924	33565	0
cmg06_01287	41475	18549	20422	21053	0
cmg06_01288	41459	17845	24580	16879	0
cmg06_01289	41452	28063	1370	40082	0
cmg06_01290	41450	18367	16906	24544	0
cmg06_01291	41447	17223	15530	25917	0
cmg06_01292	41434	16476	34444	6990	0
cmg06_01293	41433	17917	20648	20785	0
cmg06_01294	41427	16735	25480	15947	0
cmg06_01295	41424	14818	32264	9160	0
cmg06_01296	41413	14855	31546	9867	0
cmg06_01297	41403	18342	1420	39983	0
cmg06_01298	41383	18310	12269	29114	0
cmg06_01299	41372	16907	36409	4963	0
cmg06_01300	41359	15180	33656	7703	0
cmg06_01301	41356	16441	26335	15021	0
cmg06_01302	41351	19521	20569	20782	0
cmg06_01303	41349	17199	29093	12256	0
cmg06_01304	41339	16285	34526	6813	0
cmg06_01305	41337	17731	35225	6112	0
cmg06_01306	41321	18285	21571	19750	0
cmg06_01307	41315	16981	30183	11132	0
cmg06_01308	41298	17184	28778	12520	0
cmg06_01309	41290	17645	33039	8251	0
cmg06_01310	41251	18492	23213	18038	0
cmg06_01311	41227	17875	17082	24145	0
cmg06_01312	41196	16300	24948	16248	0
cmg06_01313	41189	17739	38023	3166	0
cmg06_01314	41178	17538	17260	23918	0
cmg06_01315	41166	17391	30199	10967	0
cmg06_01316	41151	16699	17272	23879	0
cmg06_01317	41146	16701	35625	5521	0
cmg06_01318	41119	17520	29062	12057	0
cmg06_01319	41118	18090	28733	12385	0
cmg06_01320	41110	17019	21437	19673	0
cmg06_01321	41080	16402	32385	8695	0
cmg06_01322	41053	17500	15305	25748	0
cmg06_01323	41047	17247	35335	5712	0
cmg06_01324	41044	16201	28922	12122	0
cmg06_01325	41007	18050	23160	17847	0
cmg06_01326	40996	16328	32847	8149	0
cmg06_01327	40996	17181	34275	6721	0
cmg06_01328	40990	16471	28367	12623	0
cmg06_01329	40984	17402	22805	18179	0
cmg06_01330	40980	18196	21802	19178	0
cmg06_01331	40964	16569	27216	13748	0
cmg06_01332	40956	16568	30809	10147	0
cmg06_01333	40951	18069	18823	22128	0
cmg06_01334	40941	18065	22484	18457	0
cmg06_01335	40925	15232	32317	8608	0
cmg06_01336	40920	17131	32858	8062	0
cmg06_01337	40901	18595	24559	16342	0
cmg06_01338	40874	17493	37978	2896	0
cmg06_01339	40848	16308	25810	15038	0
cmg06_01340	40848	18231	17493	23355	0
cmg06_01341	40834	17623	16555	24279	0
cmg06_01342	40826	17524	28614	12212	0
cmg06_01343	40805	18151	8947	31858	0
cmg06_01344	40805	18200	18505	22300	0
cmg06_01345	40801	15845	29534	11267	0
cmg06_01346	40800	17562	19688	21112	0
cmg06_01347	40781	16219	34124	6657	0
cmg06_01348	40778	17626	21516	19262	0
cmg06_01349	40748	17952	17420	23328	0
cmg06_01350	40742	16219	33938	6804	0
cmg06_01351	40717	17529	17644	23073	0
cmg06_01352	40712	27389	1084	39628	0
cmg06_01353	40677	17774	20890	19787	0
cmg06_01354	40665	16155	36537	4128	0
cmg06_01355	40658	17150	18303	22355	0
cmg06_01356	40650	17246	20892	19758	0
cmg06_01357	40644	17541	26096	14548	0
cmg06_01358	40641	16562	27327	13314	0
cmg06_01359	40635	17197	18518	22117	0
cmg06_01360	40628	17510	23000	17628	0
cmg06_01361	40614	14981	34412	6202	0
cmg06_01362	40601	19524	2669	37932	0
cmg06_01363	40597	16781	25128	15469	0
cmg06_01364	40587	17211	29014	11573	0
cmg06_01365	40584	16434	24138	16446	0
cmg06_01366	40573	26784	923	39650	0
cmg06_01367	40561	16481	34946	5615	0
cmg06_01368	40515	17948	19277	21238	0
cmg06_01369	40501	16178	30768	9733	0
cmg06_01370	40498	17488	21434	19064	0
cmg06_01371	40483	15530	31598	8885	0
cmg06_01372	40463	16419	36443	4020	0
cmg06_01373	40450	16696	20532	19918	0
cmg06_01374	40440	17221	16569	23871	0
cmg06_01375	40436	18748	28596	11840	0
cmg06_01376	40406	15653	21036	19370	0
cmg06_01377	40368	16518	30691	9677	0
cmg06_01378	40343	17476	16528	23815	0
cmg06_01379	40300	17502	21928	18372	0
cmg06_01380	40297	17875	17067	23230	0
cmg06_01381	40297	15213	26334	13963	0
cmg06_01382	40290	16616	31561	8729	0
cmg06_01383	40289	17096	19185	21104	0
cmg06_01384	40272	17138	34158	6114	0
cmg06_01385	40269	16510	34793	5476	0
cmg06_01386	40262	16681	27775	12487	0
cmg06_01387	40254	16933	11407	28847	0
cmg06_01388	40232	16532	36535	3697	0
cmg06_01389	40210	17649	21352	18858	0
cmg06_01390	40183	16769	36914	3269	0
cmg06_01391	40176	17481	36631	3545	0
cmg06_01392	40166	15665	32380	7786	0
cmg06_01393	40146	17292	35780	4366	0
cmg06_01394	40144	16701	17553	22591	0
cmg06_01395	40128	18336	17890	22238	0
cmg06_01396	40101	26957	626	39475	0
cmg06_01397	40083	16590	34534	5549	0
cmg06_01398	40039	16820	30153	9886	0
cmg06_01399	39981	18880	1915	38066	0
cmg06_01400	39955	16698	26498	13457	0
cmg06_01401	39954	17281	19286	20668	0
cmg06_01402	39945	16271	18627	21318	0
cmg06_01403	39944	15572	33479	6465	0
cmg06_01404	39935	15890	19966	19969	0
cmg06_01405	39897	16882	35078	4819	0
cmg06_01406	39829	17197	31875	7954	0
cmg06_01407	39781	25966	2505	37276	0
cmg06_01408	39772	16689	27549	12223	0
cmg06_01409	39746	17413	25097	14649	0
cmg06_01410	39744	15958	28195	11549	0
cmg06_01411	39727	16522	22018	17709	0
cmg06_01412	39700	17819	16075	23625	0
cmg06_01413	39700	16173	36213	3487	0
cmg06_01414	39674	17245	16675	22999	0
cmg06_01415	39663	16611	23036	16627	0
cmg06_01416	39659	16427	31197	8462	0
cmg06_01417	39652	16800	27046	12606	0
cmg06_01418	39633	16080	33463	6170	0
cmg06_01419	39625	17355	16775	22850	0
cmg06_01420	39623	17176	25386	14237	0
cmg06_01421	39617	18353	26230	13387	0
cmg06_01422	39607	14318	34083	5524	0
cmg06_01423	39597	16804	36719	2878	0
cmg06_01424	39584	17618	12637	26947	0
cmg06_01425	39581	16053	22297	17284	0
cmg06_01426	39531	16403	24344	15187	0
cmg06_01427	39510	17027	31632	7878	0
cmg06_01428	39499	17718	22229	17270	0
cmg06_01429	39493	17504	32819	6674	0
cmg06_01430	39425	16481	29277	10148	0
cmg06_01431	39413	17850	4865	34548	0
cmg06_01432	39409	15574	29104	10305	0
cmg06_01433	39381	16773	25390	13991	0
cmg06_01434	39362	15455	28925	10437	0
cmg06_01435	39358	18048	25258	14100	0
cmg06_01436	39348	15424	27079	12269	0
cmg06_01437	39337	17649	18010	21327	0
cmg06_01438	39328	17099	19425	19903	0
cmg06_01439	39327	16867	18196	21131	0
cmg06_01440	39323	16285	20122	19201	0
cmg06_01441	39319	16931	32670	6649	0
cmg06_01442	39296	16942	16091	23205	0
cmg06_01443	39290	15789	29524	9766	0
cmg06_01444	39288	17490	23083	16205	0
cmg06_01445	39281	16074	27735	11546	0
cmg06_01446	39278	26238	719	38559	0
cmg06_01447	39274	16395	31747	7527	0
cmg06_01448	39271	16593	35047	4224	0
cmg06_01449	39268	16076	26860	12408	0
cmg06_01450	39248	17154	16658	22590	0
cmg06_01451	39218	16620	23554	15664	0
cmg06_01452	39155	18060	21380	17775	0
cmg06_01453	39152	25384	732	38420	0
cmg06_01454	39115	17029	18379	20736	0
cmg06_01455	39105	16676	20819	18286	0
cmg06_01456	39085	15184	34184	4901	0
cmg06_01457	39067	26194	993	38074	0
cmg06_01458	39050	14884	34280	4770	0
cmg06_01459	38998	17158	20121	18877	0
cmg06_01460	38991	16941	19311	19680	0
cmg06_01461	38980	16590	21707	17273	0
cmg06_01462	38969	15705	32299	6670	0
cmg06_01463	38959	15687	33467	5492	0
cmg06_01464	38946	16345	26584	12362	0
cmg06_01465	38930	15754	14685	24245	0
cmg06_01466	38905	17588	19992	18913	0
cmg06_01467	38892	16185	24693	14199	0
cmg06_01468	38839	16686	35371	3468	0
cmg06_01469	38822	17024	21230	17592	0
cmg06_01470	38822	15686	34601	4221	0
cmg06_01471	38816	25740	649	38167	0
cmg06_01472	38810	17329	12873	25937	0
cmg06_01473	38778	15385	25994	12784	0
cmg06_01474	38768	15653	35853	2915	0
cmg06_01475	38757	16783	19751	19006	0
cmg06_01476	38748	16337	24933	13815	0
cmg06_01477	38734	18121	34322	4412	0
cmg06_01478	38718	16154	18750	19968	0
cmg06_01479	38713	16693	25884	12829	0
cmg06_01480	38697	16566	17744	20953	0
cmg06_01481	38693	15669	33750	4943	0
cmg06_01482	38692	15807	11895	26797	0
cmg06_01483	38685	17262	20062	18623	0
cmg06_01484	38674	15801	34163	4511	0
cmg06_01485	38650	16840	21911	16739	0
cmg06_01486	38641	16092	16980	21661	0
cmg06_01487	38619	25972	529	38090	0
cmg06_01488	38607	16280	21465	17142	0
cmg06_01489	38579	17713	16013	22566	0
cmg06_01490	38578	13849	21325	17253	0
cmg06_01491	38574	15995	35193	3381	0
cmg06_01492	38572	16423	21877	16695	0
cmg06_01493	38560	16316	31797	6763	0
cmg06_01494	38555	15014	31308	7247	0
cmg06_01495	38541	17994	18136	20405	0
cmg06_01496	38537	25729	664	37873	0
cmg06_01497	38519	17184	17105	21414	0
cmg06_01498	38476	15475	33207	5269	0
cmg06_01499	38461	16126	16287	22174	0
cmg06_01500	38454	16130	29180	9274	0
cmg06_01501	38447	17505	16259	22188	0
cmg06_01502	38445	15241	34681	3764	0
cmg06_01503	38414	14725	34143	4271	0
cmg06_01504	38409	16429	18755	19654	0
cmg06_01505	38388	16671	32557	5831	0
cmg06_01506	38331	15516	19586	18745	0
cmg06_01507	38285	15405	23779	14506	0
cmg06_01508	38279	12504	30727	7552	0
cmg06_01509	38270	15651	29337	8933	0
cmg06_01510	38254	16578	19074	19180	0
cmg06_01511	38239	16670	30260	7979	0
cmg06_01512	38229	16380	24648	13581	0
cmg06_01513	38228	15892	22982	15246	0
cmg06_01514	38205	16227	23477	14728	0
cmg06_01515	38203	16865	16491	21712	0
cmg06_01516	38196	15692	16462	21734	0
cmg06_01517	38164	15908	21241	16923	0
cmg06_01518	38158	16208	27468	10690	0
cmg06_01519	38131	15697	28353	9778	0
cmg06_01520	38131	15329	25649	12482	0
cmg06_01521	38127	15185	30265	7862	0
cmg06_01522	38113	18304	603	37510	0
cmg06_01523	38109	16383	17818	20291	0
cmg06_01524	38108	15804	22033	16075	0
cmg06_01525	38106	15384	19638	18468	0
cmg06_01526	38099	15106	30588	7511	0
cmg06_01527	38091	15194	25682	12409	0
cmg06_01528	38081	16371	15440	22641	0
cmg06_01529	38075	14220	15103	22972	0
cmg06_01530	38041	16515	34539	3502	0
cmg06_01531	38040	14431	30428	7612	0
cmg06_01532	38032	16195	20726	17306	0
cmg06_01533	38030	15443	36294	1736	0
cmg06_01534	38022	16643	18446	19576	0
cmg06_01535	38022	16101	25877	12145	0
cmg06_01536	38015	16129	34594	3421	0
cmg06_01537	38015	25677	538	37477	0
cmg06_01538	38002	14337	29953	8049	0
cmg06_01539	37999	15001	31656	6343	0
cmg06_01540	37969	14419	25909	12060	0
cmg06_01541	37924	16361	26962	10962	0
cmg06_01542	37911	14762	23732	14179	0
cmg06_01543	37899	17447	3693	34206	0
cmg06_01544	37892	17607	14933	22959	0
cmg06_01545	37886	16285	30984	6902	0
cmg06_01546	37852	25115	707	37145	0
cmg06_01547	37831	14704	32856	4975	0
cmg06_01548	37809	15170	22582	15227	0
cmg06_01549	37775	15959	20634	17141	0
cmg06_01550	37765	14604	34124	3641	0
cmg06_01551	37716	15902	16936	20780	0
cmg06_01552	37715	16497	20848	16867	0
cmg06_01553	37709	15243	29699	8010	0
cmg06_01554	37699	16639	18021	19678	0
cmg06_01555	37694	16301	22891	14803	0
cmg06_01556	37694	25112	578	37116	0
cmg06_01557	37663	15530	32266	5397	0
cmg06_01558	37650	15421	15663	21987	0
cmg06_01559	37646	15923	23917	13729	0
cmg06_01560	37640	15993	33029	4611	0
cmg06_01561	37626	16855	20730	16896	0
cmg06_01562	37625	16596	17884	19741	0
cmg06_01563	37617	15631	30097	7520	0
cmg06_01564	37614	15649	32723	4891	0
cmg06_01565	37612	16019	29621	7991	0
cmg06_01566	37591	14669	32822	4769	0
cmg06_01567	37591	18544	808	36783	0
cmg06_01568	37585	14492	32395	5190	0
cmg06_01569	37580	15211	26167	11413	0
cmg06_01570	37571	19202	297	37274	0
cmg06_01571	37517	16347	14099	23418	0
cmg06_01572	37502	16053	24358	13144	0
cmg06_01573	37484	16291	34064	3420	0
cmg06_01574	37476	15030	29814	7662	0
cmg06_01575	37470	25045	2234	35236	0
cmg06_01576	37469	15180	23685	13784	0
cmg06_01577	37419	14736	22986	14433	0
cmg06_01578	37417	16105	36250	1167	0
cmg06_01579	37399	16731	18965	18434	0
cmg06_01580	37395	15421	34450	2945	0
cmg06_01581	37393	16812	17485	19908	0
cmg06_01582	37392	15372	29915	7477	0
cmg06_01583	37372	14898	20265	17107	0
cmg06_01584	37369	15480	21153	16216	0
cmg06_01585	37362	14577	28811	8551	0
cmg06_01586	37362	16132	14747	22615	0
cmg06_01587	37357	14614	16209	21148	0
cmg06_01588	37353	17288	408	36945	0
cmg06_01589	37313	15743	23430	13883	0
cmg06_01590	37295	15453	18559	18736	0
cmg06_01591	37285	15336	31799	5486	0
cmg06_01592	37281	14969	34110	3171	0
cmg06_01593	37278	16434	20490	16788	0
cmg06_01594	37257	15798	17140	20117	0
cmg06_01595	37248	16156	17677	19571	0
cmg06_01596	37231	15815	33361	3870	0
cmg06_01597	37205	14479	30154	7051	0
cmg06_01598	37200	16117	32977	4223	0
cmg06_01599	37198	15461	17989	19209	0
cmg06_01600	37191	14876	19760	17431	0
cmg06_01601	37170	14029	28733	8437	0
cmg06_01602	37161	14404	30393	6768	0
cmg06_01603	37127	14975	28931	8196	0
cmg06_01604	37119	14873	25953	11166	0
cmg06_01605	37116	15560	32449	4667	0
cmg06_01606	37114	14682	15525	21589	0
cmg06_01607	37103	15777	23437	13666	0
cmg06_01608	37101	15262	30041	7060	0
cmg06_01609	37087	15739	21956	15131	0
cmg06_01610	37064	16043	23464	13600	0
cmg06_01611	37054	23421	5458	31596	0
cmg06_01612	37048	15311	22968	14080	0
cmg06_01613	37026	15948	28785	8241	0
cmg06_01614	37023	14277	32451	4572	0
cmg06_01615	37003	14779	28443	8560	0
cmg06_01616	36994	16254	19728	17266	0
cmg06_01617	36990	23167	6319	30671	0
cmg06_01618	36986	16173	22040	14946	0
cmg06_01619	36964	15177	32665	4299	0
cmg06_01620	36963	14845	12146	24817	0
cmg06_01621	36948	15993	24695	12253	0
cmg06_01622	36947	16431	19033	17914	0
cmg06_01623	36929	16241	21576	15353	0
cmg06_01624	36914	15425	14077	22837	0
cmg06_01625	36907	14895	31570	5337	0
cmg06_01626	36900	15460	24916	11984	0
cmg06_01627	36878	15803	15391	21487	0
cmg06_01628	36867	14525	30864	6003	0
cmg06_01629	36857	15081	28381	8476	0
cmg06_01630	36857	15360	19146	17711	0
cmg06_01631	36844	14803	19874	16970	0
cmg06_01632	36834	15522	21328	15506	0
cmg06_01633	36817	14982	20923	15894	0
cmg06_01634	36809	15040	31822	4987	0
cmg06_01635	36794	16069	33528	3266	0
cmg06_01636	36778	22993	4843	31935	0
cmg06_01637	36762	15486	29333	7429	0
cmg06_01638	36755	16213	18298	18457	0
cmg06_01639	36752	24644	601	36151	0
cmg06_01640	36750	15336	19551	17199	0
cmg06_01641	36739	15370	21934	14805	0
cmg06_01642	36736	15260	16750	19986	0
cmg06_01643	36688	16187	33008	3680	0
cmg06_01644	36661	14909	30938	5723	0
cmg06_01645	36659	16185	22352	14307	0
cmg06_01646	36651	16545	19655	16996	0
cmg06_01647	36648	14606	23763	12885	0
cmg06_01648	36619	15584	19779	16840	0
cmg06_01649	36615	15743	15962	20653	0
cmg06_01650	36591	15709	22245	14346	0
cmg06_01651	36585	24442	961	35624	0
cmg06_01652	36546	16324	24235	12311	0
cmg06_01653	36488	16873	19968	16520	0
cmg06_01654	36480	14811	15089	21391	0
cmg06_01655	36479	15716	25156	11323	0
cmg06_01656	36475	15245	20781	15694	0
cmg06_01657	36474	13315	28970	7504	0
cmg06_01658	36468	20880	540	35928	0
cmg06_01659	36466	14907	31373	5093	0
cmg06_01660	36435	15899	21160	15275	0
cmg06_01661	36352	14982	18744	17608	0
cmg06_01662	36338	16386	24492	11846	0
cmg06_01663	36337	15465	24347	11990	0
cmg06_01664	36337	16864	33349	2988	0
cmg06_01665	36329	15597	17209	19120	0
cmg06_01666	36279	15337	16883	19396	0
cmg06_01667	36279	15316	32655	3624	0
cmg06_01668	36261	15847	11186	25075	0
cmg06_01669	36253	14986	25967	10286	0
cmg06_01670	36238	16042	26779	9459	0
cmg06_01671	36233	15199	23914	12319	0
cmg06_01672	36216	15203	27683	8533	0
cmg06_01673	36205	14534	15559	20646	0
cmg06_01674	36205	14215	30731	5474	0
cmg06_01675	36194	14566	21942	14252	0
cmg06_01676	36178	14466	20644	15534	0
cmg06_01677	36178	16296	17151	19027	0
cmg06_01678	36154	15431	20054	16100	0
cmg06_01679	36141	15762	27161	8980	0
cmg06_01680	36109	14684	21776	14333	0
cmg06_01681	36104	14933	15172	20932	0
cmg06_01682	36085	14968	29924	6161	0
cmg06_01683	36081	24592	521	35560	0
cmg06_01684	36039	13584	27476	8563	0
cmg06_01685	36034	15255	32188	3846	0
cmg06_01686	36022	14007	24963	11059	0
cmg06_01687	35986	16442	17854	18132	0
cmg06_01688	35984	15424	21451	14533	0
cmg06_01689	35981	14731	29874	6107	0
cmg06_01690	35976	14283	28681	7295	0
cmg06_01691	35965	15015	32561	3404	0
cmg06_01692	35959	15229	12967	22992	0
cmg06_01693	35957	16009	20561	15396	0
cmg06_01694	35956	15137	22359	13597	0
cmg06_01695	35945	14590	24779	11166	0
cmg06_01696	35940	14824	12704	23236	0
cmg06_01697	35939	14840	24883	11056	0
cmg06_01698	35927	15025	30804	5123	0
cmg06_01699	35922	16917	18124	17798	0
cmg06_01700	35921	14637	26080	9841	0
cmg06_01701	35919	16271	18944	16975	0
cmg06_01702	35914	18710	7610	28304	0
cmg06_01703	35907	15552	32491	3416	0
cmg06_01704	35875	15859	12833	23042	0
cmg06_01705	35866	14372	30253	5613	0
cmg06_01706	35848	24272	564	35284	0
cmg06_01707	35843	14023	28022	7821	0
cmg06_01708	35838	14325	28804	7034	0
cmg06_01709	35835	13875	32045	3790	0
cmg06_01710	35833	23779	807	35026	0
cmg06_01711	35825	14662	28263	7562	0
cmg06_01712	35814	14983	25331	10483	0
cmg06_01713	35713	15471	13696	22017	0
cmg06_01714	35692	15001	29525	6167	0
cmg06_01715	35687	16438	17590	18097	0
cmg06_01716	35682	15719	20848	14834	0
cmg06_01717	35679	14917	30041	5638	0
cmg06_01718	35666	14253	31653	4013	0
cmg06_01719	35665	13886	28260	7405	0
cmg06_01720	35664	11859	28995	6669	0
cmg06_01721	35651	14537	19712	15939	0
cmg06_01722	35631	14984	17120	18511	0
cmg06_01723	35613	12532	28071	7542	0
cmg06_01724	35599	15200	13865	21734	0
cmg06_01725	35587	13854	29401	6186	0
cmg06_01726	35549	15434	13971	21578	0
cmg06_01727	35548	14501	32368	3180	0
cmg06_01728	35541	15271	21698	13843	0
cmg06_01729	35510	15975	17628	17882	0
cmg06_01730	35505	24209	438	35067	0
cmg06_01731	35485	15227	22566	12919	0
cmg06_01732	35485	16200	14998	20487	0
cmg06_01733	35483	15071	22361	13122	0
cmg06_01734	35477	14349	25984	9493	0
cmg06_01735	35464	14624	12382	23082	0
cmg06_01736	35460	14349	19464	15996	0
cmg06_01737	35450	12611	30227	5223	0
cmg06_01738	35448	13941	19384	16064	0
cmg06_01739	35445	15097	17998	17447	0
cmg06_01740	35444	14533	24844	10600	0
cmg06_01741	35415	14499	14275	21140	0
cmg06_01742	35414	13315	27950	7464	0
cmg06_01743	35413	14816	27077	8336	0
cmg06_01744	35401	14665	22342	13059	0
cmg06_01745	35395	16296	24595	10800	0
cmg06_01746	35375	15476	16662	18713	0
cmg06_01747	35373	15584	31137	4236	0
cmg06_01748	35352	15116	26136	9216	0
cmg06_01749	35352	13246	22394	12958	0
cmg06_01750	35349	14601	29259	6090	0
cmg06_01751	35346	14346	22754	12592	0
cmg06_01752	35336	15044	11979	23357	0
cmg06_01753	35334	13853	31071	4263	0
cmg06_01754	35307	14879	18928	16379	0
cmg06_01755	35278	14994	14988	20290	0
cmg06_01756	35262	14364	28493	6769	0
cmg06_01757	35256	13752	25018	10238	0
cmg06_01758	35198	15140	15088	20110	0
cmg06_01759	35195	14727	22099	13096	0
cmg06_01760	35192	16198	29019	6173	0
cmg06_01761	35166	13928	22628	12538	0
cmg06_01762	35158	13445	29425	5733	0
cmg06_01763	35156	15252	11458	23698	0
cmg06_01764	35141	14573	23198	11943	0
cmg06_01765	35125	11904	26678	8447	0
cmg06_01766	35095	15226	13195	21900	0
cmg06_01767	35095	14514	19653	15442	0
cmg06_01768	35093	14662	18762	16331	0
cmg06_01769	35090	15515	28408	6682	0
cmg06_01770	35083	22368	4467	30616	0
cmg06_01771	35079	13746	27677	7402	0
cmg06_01772	35043	15535	30563	4480	0
cmg06_01773	35042	16544	12380	22662	0
cmg06_01774	35036	14086	25154	9882	0
cmg06_01775	35017	15350	16852	18165	0
cmg06_01776	35012	14556	23021	11991	0
cmg06_01777	34984	14098	27600	7384	0
cmg06_01778	34983	21605	8305	26678	0
cmg06_01779	34974	15114	19944	15030	0
cmg06_01780	34938	15674	16624	18314	0
cmg06_01781	34935	15738	28845	6090	0
cmg06_01782	34915	15647	31807	3108	0
cmg06_01783	34906	14912	15899	19007	0
cmg06_01784	34902	15248	16263	18639	0
cmg06_01785	34894	14151	26821	8073	0
cmg06_01786	34872	13646	24250	10622	0
cmg06_01787	34862	14919	18450	16412	0
cmg06_01788	34861	12900	21374	13487	0
cmg06_01789	34859	14203	27875	6984	0
cmg06_01790	34848	13477	24796	10052	0
cmg06_01791	34842	15642	13915	20927	0
cmg06_01792	34832	14321	29546	5286	0
cmg06_01793	34831	23196	434	34397	0
cmg06_01794	34827	14291	31465	3362	0
cmg06_01795	34779	14448	26471	8308	0
cmg06_01796	34775	12904	30795	3980	0
cmg06_01797	34773	14611	19225	15548	0
cmg06_01798	34771	15102	18117	16654	0
cmg06_01799	34769	14648	22905	11864	0
cmg06_01800	34753	13324	26402	8351	0
cmg06_01801	34751	13512	22782	11969	0
cmg06_01802	34724	14873	21735	12989	0
cmg06_01803	34724	18963	3455	31269	0
cmg06_01804	34720	14612	30860	3860	0
cmg06_01805	34710	15243	17461	17249	0
cmg06_01806	34704	14161	21539	13165	0
cmg06_01807	34688	14053	22247	12441	0
cmg06_01808	34668	14864	16479	18189	0
cmg06_01809	34651	14273	14720	19931	0
cmg06_01810	34631	15275	16189	18442	0
cmg06_01811	34606	14544	21070	13536	0
cmg06_01812	34594	14948	18666	15928	0
cmg06_01813	34578	14705	16116	18462	0
cmg06_01814	34564	15185	31345	3219	0
cmg06_01815	34549	23397	538	34011	0
cmg06_01816	34528	12402	28405	6123	0
cmg06_01817	34495	14251	21778	12717	0
cmg06_01818	34491	14121	30674	3817	0
cmg06_01819	34488	14026	28531	5957	0
cmg06_01820	34453	13260	27464	6989	0
cmg06_01821	34449	13685	29009	5440	0
cmg06_01822	34434	14468	13839	20595	0
cmg06_01823	34417	15439	20392	14025	0
cmg06_01824	34416	12337	20009	14407	0
cmg06_01825	34413	15000	30806	3607	0
cmg06_01826	34397	15321	14540	19857	0
cmg06_01827	34388	13067	19728	14660	0
cmg06_01828	34378	20636	8240	26138	0
cmg06_01829	34358	15020	28147	6211	0
cmg06_01830	34349	15013	24321	10028	0
cmg06_01831	34252	13602	22388	11864	0
cmg06_01832	34251	13879	24250	10001	0
cmg06_01833	34214	12941	25057	9157	0
cmg06_01834	34190	14458	30919	3271	0
cmg06_01835	34179	12817	24915	9264	0
cmg06_01836	34138	14721	20202	13936	0
cmg06_01837	34124	15070	20440	13684	0
cmg06_01838	34115	14429	21464	12651	0
cmg06_01839	34106	13036	26475	7631	0
cmg06_01840	34053	13272	18186	15867	0
cmg06_01841	34033	14501	16847	17186	0
cmg06_01842	34033	14046	30549	3484	0
cmg06_01843	34023	13383	29025	4998	0
cmg06_01844	34009	22517	997	33012	0
cmg06_01845	34000	22341	2603	31397	0
cmg06_01846	33993	13868	26185	7808	0
cmg06_01847	33991	15809	15159	18832	0
cmg06_01848	33978	13109	28996	4982	0
cmg06_01849	33974	20140	795	33179	0
cmg06_01850	33970	12251	21558	12412	0
cmg06_01851	33956	14573	21621	12335	0
cmg06_01852	33944	23035	500	33444	0
cmg06_01853	33931	13521	26499	7432	0
cmg06_01854	33930	21710	557	33373	0
cmg06_01855	33919	14287	13841	20078	0
cmg06_01856	33912	14110	15718	18194	0
cmg06_01857	33901	15168	12764	21137	0
cmg06_01858	33896	13936	19356	14540	0
cmg06_01859	33883	14692	15490	18393	0
cmg06_01860	33871	12922	29899	3972	0
cmg06_01861	33861	15502	13557	20304	0
cmg06_01862	33859	14340	17034	16825	0
cmg06_01863	33837	14122	17768	16069	0
cmg06_01864	33829	22333	577	33252	0
cmg06_01865	33816	14701	12545	21271	0
cmg06_01866	33804	14011	24371	9433	0
cmg06_01867	33789	14704	16423	17366	0
cmg06_01868	33783	13414	29717	4066	0
cmg06_01869	33769	13371	30516	3253	0
cmg06_01870	33762	13563	18998	14764	0
cmg06_01871	33757	15183	18178	15579	0
cmg06_01872	33755	14534	28842	4913	0
cmg06_01873	33752	15120	21122	12630	0
cmg06_01874	33750	18134	14028	19722	0
cmg06_01875	33746	14449	21223	12523	0
cmg06_01876	33740	13064	28452	5288	0
cmg06_01877	33720	12922	27431	6289	0
cmg06_01878	33719	13918	21982	11737	0
cmg06_01879	33718	14610	18346	15372	0
cmg06_01880	33710	12155	28147	5563	0
cmg06_01881	33701	13093	25058	8643	0
cmg06_01882	33700	14509	25423	8277	0
cmg06_01883	33686	14659	25712	7974	0
cmg06_01884	33663	14644	27236	6427	0
cmg06_01885	33663	21792	4093	29570	0
cmg06_01886	33659	14056	24756	8903	0
cmg06_01887	33650	14502	20487	13163	0
cmg06_01888	33639	14023	18480	15159	0
cmg06_01889	33606	15178	14079	19527	0
cmg06_01890	33605	13091	16778	16827	0
cmg06_01891	33605	14252	23410	10195	0
cmg06_01892	33599	13991	19084	14515	0
cmg06_01893	33597	14121	20453	13144	0
cmg06_01894	33597	13452	24692	8905	0
cmg06_01895	33595	14790	17778	15817	0
cmg06_01896	33592	13901	19275	14317	0
cmg06_01897	33574	21997	1515	32059	0
cmg06_01898	33570	14359	20664	12906	0
cmg06_01899	33568	14243	19845	13723	0
cmg06_01900	33567	14373	14656	18911	0
cmg06_01901	33564	13520	21045	12519	0
cmg06_01902	33560	13943	23295	10265	0
cmg06_01903	33558	14085	29736	3822	0
cmg06_01904	33550	13326	17202	16348	0
cmg06_01905	33538	14151	17076	16462	0
cmg06_01906	33529	22416	834	32695	0
cmg06_01907	33521	13627	21412	12109	0
cmg06_01908	33483	13371	19925	13558	0
cmg06_01909	33480	14404	29239	4241	0
cmg06_01910	33476	13230	24668	8808	0
cmg06_01911	33474	14597	15954	17520	0
cmg06_01912	33453	14972	14097	19356	0
cmg06_01913	33444	21086	414	33030	0
cmg06_01914	33423	14586	29583	3840	0
cmg06_01915	33413	14816	17564	15849	0
cmg06_01916	33402	15594	11110	22292	0
cmg06_01917	33389	13286	25954	7435	0
cmg06_01918	33361	14842	18514	14847	0
cmg06_01919	33361	14362	25365	7996	0
cmg06_01920	33359	12261	25750	7609	0
cmg06_01921	33346	14298	18210	15136	0
cmg06_01922	33343	14210	14539	18804	0
cmg06_01923	33322	13884	19784	13538	0
cmg06_01924	33315	12416	29072	4243	0
cmg06_01925	33309	14098	19110	14199	0
cmg06_01926	33305	14637	20701	12604	0
cmg06_01927	33303	15012	14973	18330	0
cmg06_01928	33303	13621	20238	13065	0
cmg06_01929	33288	13241	23820	9468	0
cmg06_01930	33279	13706	29797	3482	0
cmg06_01931	33274	12411	29353	3921	0
cmg06_01932	33265	14357	30699	2566	0
cmg06_01933	33252	14817	4779	28473	0
cmg06_01934	33226	13967	26391	6835	0
cmg06_01935	33224	13765	29981	3243	0
cmg06_01936	33214	14538	15325	17889	0
cmg06_01937	33213	14463	13081	20132	0
cmg06_01938	33208	14787	11342	21866	0
cmg06_01939	33207	14352	21411	11796	0
cmg06_01940	33201	14652	18121	15080	0
cmg06_01941	33194	13195	28518	4676	0
cmg06_01942	33190	14974	13250	19940	0
cmg06_01943	33188	19117	12209	20979	0
cmg06_01944	33185	18561	4907	28278	0
cmg06_01945	33156	14698	19663	13493	0
cmg06_01946	33143	18719	487	32656	0
cmg06_01947	33136	13701	18111	15025	0
cmg06_01948	33130	19690	8047	25083	0
cmg06_01949	33106	13600	22159	10947	0
cmg06_01950	33106	15407	19207	13899	0
cmg06_01951	33099	22008	1710	31389	0
cmg06_01952	33088	14458	16640	16448	0
cmg06_01953	33078	13626	12794	20284	0
cmg06_01954	33077	13239	26633	6444	0
cmg06_01955	33075	14473	14500	18575	0
cmg06_01956	33071	13391	29179	3892	0
cmg06_01957	33065	15197	15848	17217	0
cmg06_01958	33064	14294	28752	4312	0
cmg06_01959	33063	12994	28316	4747	0
cmg06_01960	33052	13888	25855	7197	0
cmg06_01961	33040	12875	29342	3698	0
cmg06_01962	33030	12700	24888	8142	0
cmg06_01963	33004	12780	28298	4706	0
cmg06_01964	33002	20471	5211	27791	0
cmg06_01965	33002	12811	24607	8395	0
cmg06_01966	32996	12790	23762	9234	0
cmg06_01967	32981	13823	13833	19148	0
cmg06_01968	32972	15180	12683	20289	0
cmg06_01969	32947	15878	13300	19647	0
cmg06_01970	32941	13869	22909	10032	0
cmg06_01971	32938	14226	15447	17491	0
cmg06_01972	32916	14202	20310	12606	0
cmg06_01973	32905	14184	21471	11434	0
cmg06_01974	32880	17774	6007	26873	0
cmg06_01975	32876	14436	16518	16358	0
cmg06_01976	32869	12061	28593	4276	0
cmg06_01977	32854	14586	18108	14746	0
cmg06_01978	32849	14700	28116	4733	0
cmg06_01979	32848	15732	17098	15750	0
cmg06_01980	32846	13611	14016	18830	0
cmg06_01981	32835	13635	26657	6178	0
cmg06_01982	32825	13471	8728	24097	0
cmg06_01983	32815	13168	28125	4690	0
cmg06_01984	32803	14111	13084	19719	0
cmg06_01985	32798	12740	25353	7445	0
cmg06_01986	32788	15671	14766	18022	0
cmg06_01987	32781	14755	1559	31222	0
cmg06_01988	32777	14454	24588	8189	0
cmg06_01989	32777	17706	5180	27597	0
cmg06_01990	32771	14326	27929	4842	0
cmg06_01991	32762	14579	16271	16491	0
cmg06_01992	32736	12913	28004	4732	0
cmg06_01993	32726	14049	19810	12916	0
cmg06_01994	32725	14702	10574	22151	0
cmg06_01995	32714	11902	16199	16515	0
cmg06_01996	32714	13565	21772	10942	0
cmg06_01997	32710	13964	19019	13691	0
cmg06_01998	32704	11578	8966	23738	0
cmg06_01999	32701	11851	24347	8354	0
[truncated: 19,888 more rows]

## Sheet: busco
busco_label	busco_n	busco_percent	busco_raw
Single	228	89.41	S:89.41%, 228
Duplicated	10	3.92	D:3.92%, 10
Fragmented (partial)	13	5.1	F:5.10%, 13
Fragmented (split)	0	0	I:0.00%, 0
Missing	4	1.57	M:1.57%, 4
Total	255	100	N:255

## Sheet: mmseq-report
6.4037	815	815	no rank	0	unclassified
93.5963	11912	58	no rank	1	root
92.8891	11822	390	no rank	131567	cellular organisms
89.2512	11359	112	superkingdom	2759	Eukaryota
88.1512	11219	262	clade	33154	Opisthokonta
84.2539	10723	50	kingdom	33208	Metazoa
83.8611	10673	398	clade	6072	Eumetazoa
80.5374	10250	479	clade	33213	Bilateria
75.5166	9611	79	clade	33317	Protostomia
74.393	9468	19	clade	1206794	Ecdysozoa
74.1573	9438	4	clade	88770	Panarthropoda
74.1259	9434	249	phylum	6656	Arthropoda
71.973	9160	6	clade	197563	Mandibulata
71.9101	9152	214	clade	197562	Pancrustacea
69.6629	8866	10	subphylum	6657	Crustacea
69.5686	8854	87	superclass	2172821	Multicrustacea
68.7436	8749	0	class	6681	Malacostraca
68.7436	8749	199	subclass	72041	Eumalacostraca
66.9286	8518	1	superorder	6682	Eucarida
66.9207	8517	1303	order	6683	Decapoda
54.6947	6961	397	suborder	6692	Pleocyemata
50.1532	6383	0	infraorder	6752	Brachyura
50.1532	6383	2365	no rank	116704	Eubrachyura
28.5299	3631	344	no rank	116706	Heterotremata
22.079	2810	0	superfamily	6774	Portunoidea
22.079	2810	0	family	6757	Portunidae
22.079	2810	370	subfamily	600346	Portuninae
16.4768	2097	0	genus	80835	Portunus
16.4768	2097	2097	species	210409	Portunus trituberculatus
2.6951	343	0	genus	6760	Scylla
2.6951	343	343	species	85551	Scylla olivacea
3.7479	477	0	superfamily	6804	Majoidea
3.7479	477	0	family	6805	Majidae
3.7479	477	0	genus	41209	Chionoecetes
3.7479	477	477	species	41210	Chionoecetes opilio
3.0408	387	1	no rank	116707	Thoracotremata
3.0329	386	0	superfamily	29962	Grapsoidea
3.0329	386	0	family	72876	Varunidae
3.0329	386	0	genus	95601	Eriocheir
3.0329	386	386	species	95602	Eriocheir sinensis
1.4143	180	35	infraorder	6712	Astacidea
0.5657	72	0	superfamily	37849	Nephropoidea
0.5657	72	0	family	6704	Nephropidae
0.5657	72	0	genus	6705	Homarus
0.5657	72	72	species	6706	Homarus americanus
0.4636	59	0	superfamily	29961	Parastacoidea
0.4636	59	0	family	37850	Parastacidae
0.4636	59	0	genus	6722	Cherax
0.4636	59	59	species	27406	Cherax quadricarinatus
0.11	14	0	superfamily	6724	Astacoidea
0.11	14	0	family	6725	Cambaridae
0.11	14	0	subfamily	72430	Cambarinae
0.11	14	0	genus	6726	Procambarus
0.11	14	14	species	6728	Procambarus clarkii
0.0079	1	0	infraorder	6738	Anomura
0.0079	1	0	superfamily	6744	Paguroidea
0.0079	1	0	family	177219	Coenobitidae
0.0079	1	0	genus	177220	Coenobita
0.0079	1	1	species	474045	Coenobita clypeatus
1.9879	253	0	suborder	6684	Dendrobranchiata
1.9879	253	0	superfamily	111520	Penaeoidea
1.9879	253	0	family	6685	Penaeidae
1.9879	253	81	genus	133894	Penaeus
1.045	133	133	species	6689	Penaeus vannamei
0.1571	20	20	species	6687	Penaeus monodon
0.1179	15	15	species	27405	Penaeus japonicus
0.0314	4	4	species	139456	Penaeus chinensis
0.2514	32	1	superorder	6820	Peracarida
0.1886	24	5	order	6821	Amphipoda
0.1021	13	0	suborder	1732196	Senticaudata
0.1021	13	0	infraorder	1732206	Talitrida
0.1021	13	0	superfamily	199476	Talitroidea
0.1021	13	0	family	199477	Hyalellidae
0.1021	13	0	genus	199487	Hyalella
0.1021	13	13	species	294128	Hyalella azteca
0.0471	6	0	suborder	2692238	Amphilochidea
0.0471	6	0	infraorder	2692343	Lysianassida
0.0471	6	0	parvorder	2692351	Lysianassidira
0.0471	6	0	superfamily	44330	Lysianassoidea
0.0471	6	0	family	134545	Lysianassidae
0.0471	6	0	genus	58017	Hirondellea
0.0471	6	6	species	1518452	Hirondellea gigas
0.055	7	0	order	29979	Isopoda
0.055	7	0	suborder	41116	Oniscidea
0.055	7	0	no rank	526418	Crinocheta
0.055	7	0	family	37810	Armadillidiidae
0.055	7	0	genus	13346	Armadillidium
0.055	7	7	species	96803	Armadillidium nasatum
0.0786	10	0	class	116172	Thecostraca
0.0786	10	0	subclass	6675	Cirripedia
0.0786	10	0	infraclass	6676	Thoracica
0.0786	10	1	superorder	2899756	Thoracicalcarea
0.0707	9	0	order	2899670	Balanomorpha
0.0707	9	0	superfamily	2899671	Balanoidea
0.0707	9	0	family	37806	Balanidae
0.0707	9	0	subfamily	2899660	Amphibalaninae
0.0707	9	0	genus	637416	Amphibalanus
0.0707	9	9	species	1232801	Amphibalanus amphitrite
0.0629	8	0	class	72037	Hexanauplia
0.0629	8	0	subclass	6830	Copepoda
0.0629	8	1	infraclass	116569	Neocopepoda
0.0471	6	0	superorder	116571	Podoplea
0.0393	5	0	order	72033	Siphonostomatoida
0.0393	5	0	family	72034	Caligidae
0.0314	4	0	genus	217164	Caligus
0.0314	4	4	species	217165	Caligus rogercresseyi
0.0079	1	0	genus	72035	Lepeophtheirus
0.0079	1	1	species	72036	Lepeophtheirus salmonis
0.0079	1	0	order	41212	Harpacticoida
0.0079	1	0	family	512265	Harpacticidae
0.0079	1	0	genus	6831	Tigriopus
0.0079	1	1	species	6832	Tigriopus californicus
0.0079	1	0	superorder	116570	Gymnoplea
0.0079	1	0	order	6833	Calanoida
0.0079	1	0	family	88013	Temoridae
0.0079	1	0	genus	88014	Eurytemora
0.0079	1	1	species	1294199	Eurytemora carolleeae
0.0157	2	0	superclass	2172819	Oligostraca
0.0157	2	0	class	6670	Ostracoda
0.0157	2	0	subclass	43953	Podocopa
0.0157	2	0	order	84318	Podocopida
0.0157	2	0	suborder	116574	Darwinulocopina
0.0157	2	0	superfamily	116575	Darwinuloidea
0.0157	2	0	family	69351	Darwinulidae
0.0157	2	0	genus	69354	Darwinula
0.0157	2	2	species	69355	Darwinula stevensoni
0.5657	72	0	subphylum	6960	Hexapoda
0.5579	71	0	class	50557	Insecta
0.5579	71	0	clade	85512	Dicondylia
0.5579	71	3	subclass	7496	Pterygota
0.5264	67	20	infraclass	33340	Neoptera
0.2593	33	16	cohort	33392	Endopterygota
0.0629	8	0	superorder	85604	Amphiesmenoptera
0.0629	8	0	order	7088	Lepidoptera
0.0629	8	0	suborder	41191	Glossata
0.0629	8	0	infraorder	41196	Neolepidoptera
0.0629	8	0	parvorder	41197	Heteroneura
0.0629	8	2	clade	37567	Ditrysia
0.0314	4	3	clade	104431	Obtectomera
0.0079	1	1	superfamily	37570	Noctuoidea
0.0157	2	0	superfamily	41011	Tineoidea
0.0157	2	0	family	93884	Psychidae
0.0157	2	0	subfamily	262181	Oiketicinae
0.0157	2	0	genus	151548	Eumeta
0.0157	2	2	species	151549	Eumeta japonica
0.0471	6	0	order	7147	Diptera
0.0314	4	0	suborder	7203	Brachycera
0.0314	4	0	infraorder	43733	Muscomorpha
0.0314	4	0	clade	480118	Eremoneura
0.0314	4	0	clade	480117	Cyclorrhapha
0.0314	4	0	no rank	43738	Schizophora
0.0157	2	0	no rank	43741	Acalyptratae
0.0157	2	0	superfamily	43752	Tephritoidea
0.0157	2	0	family	7211	Tephritidae
0.0157	2	0	subfamily	164860	Dacinae
0.0157	2	0	tribe	43871	Dacini
0.0157	2	0	genus	27456	Bactrocera
0.0157	2	0	subgenus	47832	Bactrocera
0.0157	2	2	species	174628	Bactrocera latifrons
0.0157	2	0	no rank	43742	Calyptratae
0.0157	2	0	superfamily	43755	Oestroidea
0.0157	2	0	family	7371	Calliphoridae
0.0157	2	0	subfamily	43914	Luciliinae
0.0157	2	0	genus	7374	Lucilia
0.0157	2	2	species	7375	Lucilia cuprina
0.0157	2	0	suborder	7148	Nematocera
0.0157	2	0	infraorder	43786	Culicomorpha
0.0157	2	0	superfamily	41827	Culicoidea
0.0157	2	0	family	7157	Culicidae
0.0157	2	0	subfamily	43817	Culicinae
0.0079	1	0	tribe	53550	Culicini
0.0079	1	0	genus	7174	Culex
0.0079	1	0	subgenus	53527	Culex
0.0079	1	0	no rank	518105	Culex pipiens complex
0.0079	1	0	species	7175	Culex pipiens
0.0079	1	1	subspecies	42434	Culex pipiens pallens
0.0079	1	0	tribe	149616	Uranotaeniini
0.0079	1	0	genus	139055	Uranotaenia
0.0079	1	0	subgenus	325429	Uranotaenia
0.0079	1	1	species	190385	Uranotaenia lowii
0.0157	2	0	order	7041	Coleoptera
0.0157	2	0	suborder	41084	Polyphaga
0.0157	2	0	infraorder	41088	Cucujiformia
0.0157	2	0	superfamily	71528	Chrysomeloidea
0.0157	2	0	family	27439	Chrysomelidae
0.0079	1	0	subfamily	63710	Galerucinae
0.0079	1	0	tribe	63711	Luperini
0.0079	1	0	subtribe	226742	Diabroticina
0.0079	1	0	no rank	226749	Diabroticites
0.0079	1	0	genus	50385	Diabrotica
0.0079	1	0	species	50389	Diabrotica virgifera
0.0079	1	1	subspecies	50390	Diabrotica virgifera virgifera
0.0079	1	0	subfamily	64387	Bruchinae
0.0079	1	0	tribe	256835	Bruchini
0.0079	1	0	genus	64390	Callosobruchus
0.0079	1	1	species	64391	Callosobruchus maculatus
0.0079	1	0	order	7399	Hymenoptera
0.0079	1	0	suborder	7400	Apocrita
0.0079	1	0	infraorder	7434	Aculeata
0.0079	1	0	superfamily	2153479	Formicoidea
0.0079	1	0	family	36668	Formicidae
0.0079	1	0	subfamily	43085	Ponerinae
0.0079	1	0	tribe	141711	Ponerini
0.0079	1	0	genus	604375	Harpegnathos
0.0079	1	1	species	610380	Harpegnathos saltator
0.0786	10	0	cohort	33342	Paraneoptera
0.0786	10	1	order	7524	Hemiptera
0.0471	6	0	suborder	33373	Sternorrhyncha
0.0236	3	0	superfamily	33375	Psylloidea
0.0236	3	0	family	30092	Psyllidae
0.0236	3	0	subfamily	2218198	Psyllinae
0.0236	3	0	genus	121835	Cacopsylla
0.0236	3	3	species	428564	Cacopsylla melanoneura
0.0236	3	1	infraorder	33380	Aphidomorpha
0.0157	2	0	superfamily	33385	Aphidoidea
0.0157	2	1	family	27482	Aphididae
0.0079	1	0	subfamily	133076	Aphidinae
0.0079	1	0	tribe	33387	Aphidini
0.0079	1	0	genus	80764	Aphis
0.0079	1	0	subgenus	464929	Aphis
0.0079	1	1	species	307491	Aphis glycines
0.0236	3	0	suborder	1955247	Auchenorrhyncha
0.0236	3	0	infraorder	33365	Cicadomorpha
0.0157	2	0	superfamily	33368	Membracoidea
0.0157	2	0	family	30102	Cicadellidae
0.0157	2	0	subfamily	33370	Cicadellinae
0.0157	2	0	tribe	565685	Proconiini
0.0079	1	0	genus	139475	Homalodisca
0.0079	1	1	species	320908	Homalodisca liturata
0.0079	1	0	genus	139699	Cuerna
0.0079	1	1	species	1464854	Cuerna arida
0.0079	1	0	superfamily	33366	Cercopoidea
0.0079	1	0	family	139606	Clastopteridae
0.0079	1	0	genus	38150	Clastoptera
0.0079	1	1	species	38151	Clastoptera arizonana
0.0314	4	0	cohort	33341	Polyneoptera
0.0157	2	0	superorder	6970	Dictyoptera
0.0157	2	0	order	85823	Blattodea
0.0157	2	0	superfamily	1049657	Blattoidea
0.0157	2	0	no rank	1912919	Termitoidae
0.0079	1	0	family	7501	Termopsidae
0.0079	1	0	subfamily	127820	Termopsinae
0.0079	1	0	tribe	127821	Termopsini
0.0079	1	0	genus	7502	Zootermopsis
0.0079	1	1	species	136037	Zootermopsis nevadensis
0.0079	1	0	family	46562	Kalotermitidae
0.0079	1	0	subfamily	105801	Cryptotermitinae
0.0079	1	0	genus	60568	Cryptotermes
0.0079	1	1	species	105785	Cryptotermes secundus
0.0157	2	0	order	7020	Phasmatodea
0.0157	2	0	suborder	523712	Timematodea
0.0157	2	0	superfamily	213545	Timematoidea
0.0157	2	0	family	213546	Timematidae
0.0157	2	2	genus	61471	Timema
0.0079	1	0	infraclass	33339	Palaeoptera
0.0079	1	0	order	6961	Odonata
0.0079	1	0	suborder	50488	Zygoptera
0.0079	1	0	superfamily	70894	Coenagrionoidea
0.0079	1	0	family	70895	Coenagrionidae
0.0079	1	0	genus	79456	Ischnura
0.0079	1	1	species	197161	Ischnura elegans
0.0079	1	0	class	30001	Collembola
0.0079	1	0	order	79705	Symphypleona
0.0079	1	0	family	39131	Sminthuridae
0.0079	1	0	genus	39132	Allacma
0.0079	1	1	species	39272	Allacma fusca
0.0157	2	0	subphylum	61985	Myriapoda
0.0157	2	0	class	7540	Chilopoda
0.0157	2	0	subclass	115405	Pleurostigmophora
0.0157	2	0	clade	115407	Epimorpha
0.0157	2	0	order	60154	Geophilomorpha
0.0157	2	0	family	126955	Linotaeniidae
0.0157	2	0	genus	126956	Strigamia
0.0157	2	2	species	126957	Strigamia maritima
0.1964	25	0	subphylum	6843	Chelicerata
0.1964	25	0	class	6854	Arachnida
0.1179	15	0	order	6893	Araneae
0.1179	15	0	suborder	6905	Araneomorphae
0.1179	15	2	clade	74971	Entelegynae
0.1021	13	0	clade	74974	Orbiculariae
0.1021	13	7	superfamily	74975	Araneoidea
0.0314	4	0	family	6913	Araneidae
0.0236	3	0	genus	29012	Araneus
0.0236	3	3	species	182803	Araneus ventricosus
0.0079	1	0	genus	94028	Argiope
0.0079	1	1	species	94029	Argiope bruennichi
0.0157	2	0	family	450948	Nephilidae
0.0157	2	0	genus	6914	Nephila
0.0157	2	2	species	299642	Nephila pilipes
0.0786	10	0	subclass	6933	Acari
0.0786	10	1	superorder	6934	Parasitiformes
0.0707	9	0	order	6935	Ixodida
0.0707	9	2	superfamily	297308	Ixodoidea
0.0471	6	1	family	6939	Ixodidae
0.0236	3	1	subfamily	426437	Rhipicephalinae
0.0157	2	2	genus	34619	Dermacentor
0.0157	2	0	subfamily	426442	Ixodinae
0.0157	2	0	genus	6944	Ixodes
0.0157	2	2	species	34613	Ixodes ricinus
0.0079	1	0	family	6936	Argasidae
0.0079	1	0	subfamily	2945031	Ornithodorinae
0.0079	1	0	genus	6937	Ornithodoros
0.0079	1	1	species	265619	Ornithodoros erraticus
0.0786	10	0	phylum	6231	Nematoda
0.0471	6	0	class	119089	Chromadorea
0.0471	6	0	order	6236	Rhabditida
0.0393	5	0	suborder	2301116	Rhabditina
0.0393	5	0	infraorder	2301119	Rhabditomorpha
0.0314	4	0	superfamily	27829	Strongyloidea
0.0157	2	0	family	55271	Metastrongylidae
0.0157	2	0	genus	6312	Angiostrongylus
0.0157	2	2	species	6313	Angiostrongylus cantonensis
0.0079	1	0	family	6315	Trichostrongylidae
0.0079	1	0	genus	6288	Haemonchus
0.0079	1	1	species	6290	Haemonchus placei
0.0079	1	0	family	27830	Strongylidae
0.0079	1	0	genus	40345	Strongylus
0.0079	1	1	species	40348	Strongylus vulgaris
0.0079	1	0	superfamily	55879	Rhabditoidea
0.0079	1	0	family	6243	Rhabditidae
0.0079	1	0	subfamily	55885	Peloderinae
0.0079	1	1	genus	6237	Caenorhabditis
0.0079	1	0	suborder	6300	Tylenchina
0.0079	1	0	infraorder	2082223	Panagrolaimomorpha
0.0079	1	0	superfamily	2082224	Strongyloidoidea
0.0079	1	0	family	33253	Steinernematidae
0.0079	1	0	genus	34507	Steinernema
0.0079	1	1	species	37863	Steinernema glaseri
0.0314	4	0	class	119088	Enoplea
0.0314	4	0	subclass	1457286	Dorylaimia
0.0314	4	2	order	6329	Trichinellida
0.0157	2	0	family	119093	Trichuridae
0.0157	2	0	genus	36086	Trichuris
0.0079	1	1	species	68888	Trichuris suis
0.0079	1	1	species	70415	Trichuris muris
0.0079	1	0	superphylum	1215728	Scalidophora
0.0079	1	0	phylum	33467	Priapulida
0.0079	1	0	class	2082883	Priapulimorpha
0.0079	1	0	order	2082909	Priapulimorphida
0.0079	1	0	family	37891	Priapulidae
0.0079	1	0	genus	37847	Priapulus
0.0079	1	1	species	37621	Priapulus caudatus
0.5029	64	0	clade	2697495	Spiralia
0.2986	38	2	clade	1206795	Lophotrochozoa
0.2514	32	1	phylum	6447	Mollusca
0.1414	18	0	class	6544	Bivalvia
0.1414	18	6	subclass	2785011	Autobranchia
0.055	7	0	clade	6545	Pteriomorphia
0.055	7	0	order	6546	Mytilida
0.055	7	0	superfamily	106220	Mytiloidea
0.055	7	0	family	6547	Mytilidae
0.055	7	0	subfamily	301959	Mytilinae
0.055	7	7	genus	6548	Mytilus
0.0393	5	0	clade	6599	Heteroconchia
0.0393	5	0	infraclass	735337	Euheterodonta
0.0393	5	0	superorder	2785015	Imparidentia
0.0393	5	2	clade	2908833	Neoheterodontei
0.0157	2	0	order	278205	Myida
0.0157	2	0	superfamily	105711	Dreissenoidea
0.0157	2	0	family	45950	Dreissenidae
0.0157	2	0	genus	45951	Dreissena
0.0157	2	2	species	45954	Dreissena polymorpha
0.0079	1	0	order	6580	Venerida
0.0079	1	0	superfamily	74489	Veneroidea
0.0079	1	0	family	6592	Veneridae
0.0079	1	0	genus	186463	Ruditapes
0.0079	1	1	species	129788	Ruditapes philippinarum
0.0786	10	1	class	6448	Gastropoda
0.0471	6	0	subclass	216305	Heterobranchia
0.0471	6	0	clade	216307	Euthyneura
0.0393	5	0	clade	977775	Panpulmonata
0.0393	5	0	clade	71490	Sacoglossa
0.0393	5	0	superfamily	71491	Placobranchoidea
0.0393	5	0	family	71492	Plakobranchidae
0.0393	5	0	genus	71493	Elysia
0.0393	5	5	species	188477	Elysia chlorotica
0.0079	1	0	clade	2836391	Tectipleura
0.0079	1	0	order	6497	Aplysiida
0.0079	1	0	superfamily	216318	Aplysioidea
0.0079	1	0	family	6498	Aplysiidae
0.0079	1	0	genus	6499	Aplysia
0.0079	1	1	species	6500	Aplysia californica
0.0157	2	0	subclass	2219556	Neomphalina
0.0157	2	0	superfamily	216274	Neomphaloidea
0.0157	2	0	family	55007	Peltospiridae
0.0157	2	0	genus	1735270	Gigantopelta
0.0157	2	2	species	1735272	Gigantopelta aegis
0.0079	1	0	subclass	69555	Caenogastropoda
0.0079	1	0	order	75116	Architaenioglossa
0.0079	1	0	superfamily	6475	Ampullarioidea
0.0079	1	0	family	54973	Ampullariidae
0.0079	1	0	genus	72702	Pomacea
0.0079	1	1	species	400727	Pomacea canaliculata
0.0236	3	0	class	6605	Cephalopoda
0.0236	3	0	subclass	6606	Coleoidea
0.0157	2	0	superorder	215450	Decapodiformes
0.0157	2	0	order	551287	Sepiida
0.0157	2	0	suborder	551351	Sepiina
0.0157	2	0	family	6608	Sepiidae
0.0157	2	0	genus	6609	Sepia
0.0157	2	2	species	158019	Sepia pharaonis
0.0079	1	0	superorder	215451	Octopodiformes
0.0079	1	0	order	6638	Octopoda
0.0079	1	0	suborder	6646	Incirrata
0.0079	1	0	family	6647	Octopodidae
0.0079	1	0	genus	6643	Octopus
0.0079	1	1	species	37653	Octopus bimaculoides
0.0314	4	0	phylum	6157	Platyhelminthes
0.0314	4	0	class	6199	Cestoda
0.0314	4	1	subclass	6200	Eucestoda
0.0236	3	0	order	1224679	Diphyllobothriidea
0.0236	3	0	family	28843	Diphyllobothriidae
0.0236	3	0	genus	70666	Schistocephalus
0.0236	3	3	species	70667	Schistocephalus solidus
0.2043	26	0	clade	2697496	Gnathifera
0.2043	26	0	phylum	10190	Rotifera
0.2043	26	0	class	2816136	Eurotatoria
0.2043	26	1	subclass	44578	Bdelloidea
0.1964	25	13	genus	231623	Rotaria
0.0786	10	10	species	392030	Rotaria magnacalcarata
0.0157	2	2	species	392032	Rotaria socialis
1.2572	160	4	clade	33511	Deuterostomia
1.1236	143	5	phylum	7711	Chordata
1.0293	131	0	subphylum	89593	Craniata
1.0293	131	2	clade	7742	Vertebrata
0.9979	127	2	clade	7776	Gnathostomata
0.9743	124	0	clade	117570	Teleostomi
0.9743	124	13	clade	117571	Euteleostomi
0.6364	81	0	superclass	7898	Actinopterygii
0.6364	81	4	class	186623	Actinopteri
0.5264	67	0	subclass	41665	Neopterygii
0.5264	67	2	infraclass	32443	Teleostei
0.5029	64	0	clade	1489341	Osteoglossocephalai
0.5029	64	17	no rank	186625	Clupeocephala
0.2986	38	1	cohort	1489388	Euteleosteomorpha
0.2121	27	0	clade	123365	Neoteleostei
0.2121	27	0	clade	123366	Eurypterygia
0.2121	27	0	clade	123367	Ctenosquamata
0.2121	27	0	clade	123368	Acanthomorphata
0.1729	22	0	clade	123369	Euacanthomorphacea
0.1729	22	1	clade	1489872	Percomorphaceae
0.0786	10	0	clade	1489908	Ovalentaria
0.0314	4	0	clade	1489920	Blenniimorphae
0.0314	4	0	order	1489921	Blenniiformes
0.0314	4	0	suborder	56717	Blennioidei
0.0314	4	0	family	56718	Blenniidae
0.0314	4	0	subfamily	703913	Salariinae
0.0314	4	0	genus	94311	Salarias
0.0314	4	4	species	181472	Salarias fasciatus
0.0236	3	0	no rank	1489909	Ovalentaria incertae sedis
0.0236	3	0	family	30863	Pomacentridae
0.0157	2	0	genus	80969	Amphiprion
0.0157	2	2	species	80972	Amphiprion ocellaris
0.0079	1	0	genus	80965	Acanthochromis
0.0079	1	1	species	80966	Acanthochromis polyacanthus
0.0157	2	0	superorder	1489910	Cichlomorphae
0.0157	2	0	order	1489911	Cichliformes
0.0157	2	0	family	8113	Cichlidae
0.0157	2	0	clade	319095	African cichlids
0.0157	2	2	subfamily	318546	Pseudocrenilabrinae
0.0079	1	0	superorder	1489913	Atherinomorphae
0.0079	1	0	order	28738	Cyprinodontiformes
0.0079	1	0	suborder	45443	Aplocheiloidei
0.0079	1	0	family	405002	Nothobranchiidae
0.0079	1	0	genus	28779	Nothobranchius
0.0079	1	1	species	105023	Nothobranchius furzeri
0.0393	5	0	clade	1489922	Eupercaria
0.0314	4	0	order	8111	Perciformes
0.0157	2	0	suborder	8100	Cottioidei
0.0157	2	0	infraorder	1490021	Cottales
0.0157	2	0	family	183715	Liparidae
0.0157	2	0	genus	183716	Liparis
0.0157	2	2	species	230148	Liparis tanakae
0.0157	2	0	suborder	8205	Notothenioidei
0.0157	2	0	family	8206	Nototheniidae
0.0157	2	0	genus	36199	Dissostichus
0.0157	2	2	species	36200	Dissostichus mawsoni
0.0079	1	0	order	31022	Tetraodontiformes
0.0079	1	0	suborder	31028	Tetraodontoidei
0.0079	1	0	superfamily	32517	Tetradontoidea
0.0079	1	0	family	31031	Tetraodontidae
0.0079	1	0	genus	31032	Takifugu
0.0079	1	1	species	31033	Takifugu rubripes
0.0314	4	0	clade	1489883	Syngnathiaria
0.0314	4	0	order	129912	Syngnathiformes
0.0314	4	0	suborder	1489884	Syngnathoidei
0.0314	4	0	family	72045	Syngnathidae
0.0314	4	0	subfamily	129914	Syngnathinae
0.0314	4	0	genus	161449	Doryrhamphus
0.0314	4	4	species	161450	Doryrhamphus excisus
0.0079	1	0	clade	1489875	Gobiaria
0.0079	1	0	order	1489878	Gobiiformes
0.0079	1	0	suborder	8219	Gobioidei
0.0079	1	0	family	8220	Gobiidae
0.0079	1	0	subfamily	670798	Benthophilinae
0.0079	1	0	tribe	670801	Neogobiini
0.0079	1	0	genus	47307	Neogobius
0.0079	1	1	species	47308	Neogobius melanostomus
0.0079	1	0	clade	1489904	Carangaria
0.0079	1	0	order	8252	Pleuronectiformes
0.0079	1	0	suborder	30942	Pleuronectoidei
0.0079	1	0	family	8256	Pleuronectidae
0.0079	1	0	genus	8261	Pleuronectes
0.0079	1	1	species	8262	Pleuronectes platessa
0.0236	3	0	clade	1489838	Paracanthopterygii
0.0236	3	0	clade	1489841	Zeiogadaria
0.0236	3	0	clade	1489843	Gadariae
0.0236	3	0	order	8043	Gadiformes
0.0157	2	0	suborder	1489846	Muraenolepidoidei
0.0157	2	0	family	30760	Muraenolepididae
0.0157	2	0	genus	487676	Muraenolepis
0.0157	2	2	species	630683	Muraenolepis orangiensis
0.0079	1	0	suborder	1489845	Gadoidei
0.0079	1	0	family	8061	Merlucciidae
0.0079	1	0	genus	8062	Merluccius
0.0079	1	1	species	89951	Merluccius polli
0.0157	2	0	clade	123357	Lampridacea
0.0157	2	0	order	81386	Lampriformes
0.0157	2	0	family	81368	Lampridae
0.0157	2	0	genus	81369	Lampris
0.0157	2	2	species	2546036	Lampris incognitus
0.0786	10	0	clade	41705	Protacanthopterygii
0.0471	6	0	order	8006	Salmoniformes
0.0471	6	0	family	8015	Salmonidae
0.0471	6	2	subfamily	504568	Salmoninae
0.0157	2	0	genus	8041	Hucho
0.0157	2	2	species	62062	Hucho hucho
0.0079	1	0	genus	8016	Oncorhynchus
0.0079	1	1	species	8022	Oncorhynchus mykiss
0.0079	1	0	genus	8033	Salvelinus
0.0079	1	1	species	8040	Salvelinus namaycush
0.0314	4	0	order	8007	Esociformes
0.0314	4	0	family	8008	Esocidae
0.0314	4	0	genus	8009	Esox
0.0314	4	4	species	8010	Esox lucius
0.0707	9	0	cohort	186634	Otomorpha
0.0629	8	0	subcohort	32519	Ostariophysi
0.0629	8	2	clade	186626	Otophysi
0.0471	6	0	superorder	186627	Cypriniphysae
0.0471	6	0	order	7952	Cypriniformes
0.0471	6	0	suborder	30727	Cyprinoidei
0.0471	6	0	family	7953	Cyprinidae
0.0236	3	0	subfamily	2509196	Acrossocheilinae
0.0236	3	0	genus	369638	Onychostoma
0.0236	3	3	species	369639	Onychostoma macrolepis
0.0236	3	0	subfamily	2743694	Cyprininae
0.0157	2	0	genus	7961	Cyprinus
0.0157	2	2	species	7962	Cyprinus carpio
0.0079	1	0	genus	75365	Sinocyclocheilus
0.0079	1	1	species	75366	Sinocyclocheilus grahami
0.0079	1	0	subcohort	282425	Clupei
0.0079	1	0	order	32446	Clupeiformes
0.0079	1	0	suborder	1489460	Clupeoidei
0.0079	1	1	family	55118	Clupeidae
0.0079	1	0	clade	1489340	Elopocephalai
0.0079	1	0	clade	186624	Elopocephala
0.0079	1	0	clade	32521	Elopomorpha
0.0079	1	0	order	7933	Anguilliformes
0.0079	1	0	family	118152	Synaphobranchidae
0.0079	1	0	subfamily	118155	Synaphobranchinae
0.0079	1	0	genus	118153	Synaphobranchus
0.0079	1	1	species	118154	Synaphobranchus kaupii
0.0786	10	0	subclass	32440	Chondrostei
0.0786	10	0	order	7899	Acipenseriformes
0.0786	10	0	suborder	186622	Acipenseroidei
0.0786	10	0	family	7900	Acipenseridae
0.0786	10	0	subfamily	124129	Acipenserinae
0.0786	10	0	tribe	124130	Acipenserini
0.0786	10	0	genus	7901	Acipenser
0.0786	10	10	species	7906	Acipenser ruthenus
0.2357	30	0	superclass	8287	Sarcopterygii
0.2279	29	0	clade	1338369	Dipnotetrapodomorpha
0.2279	29	2	clade	32523	Tetrapoda
0.1964	25	1	clade	32524	Amniota
0.1257	16	0	clade	8457	Sauropsida
0.1257	16	0	clade	32561	Sauria
0.1021	13	0	clade	1329799	Archelosauria
0.1021	13	0	clade	8492	Archosauria
0.1021	13	0	clade	436486	Dinosauria
0.1021	13	0	clade	436489	Saurischia
0.1021	13	0	clade	436491	Theropoda
0.1021	13	0	clade	436492	Coelurosauria
0.1021	13	0	class	8782	Aves
0.1021	13	3	infraclass	8825	Neognathae
0.0393	5	0	order	8929	Columbiformes
0.0393	5	0	family	8930	Columbidae
0.0393	5	0	genus	8931	Columba
0.0393	5	5	species	8932	Columba livia
0.0157	2	0	order	9126	Passeriformes
0.0079	1	0	superfamily	175121	Passeroidea
0.0079	1	0	family	37611	Estrildidae
0.0079	1	0	subfamily	40155	Estrildinae
0.0079	1	0	genus	59728	Taeniopygia
0.0079	1	1	species	59729	Taeniopygia guttata
0.0079	1	0	superfamily	2116661	Sylvioidea
0.0079	1	0	family	36297	Zosteropidae
0.0079	1	0	genus	36298	Zosterops
0.0079	1	1	species	364589	Zosterops borbonicus
0.0157	2	0	superorder	1549675	Galloanserae
0.0157	2	0	order	8976	Galliformes
0.0157	2	0	family	9005	Phasianidae
0.0157	2	0	subfamily	466544	Perdicinae
0.0157	2	0	genus	9090	Coturnix
0.0157	2	2	species	93934	Coturnix japonica
0.0079	1	0	order	9223	Psittaciformes
0.0079	1	0	family	9224	Psittacidae
0.0079	1	0	genus	35547	Strigops
0.0079	1	1	species	2489341	Strigops habroptila
0.0236	3	0	class	8504	Lepidosauria
0.0236	3	0	order	8509	Squamata
0.0236	3	0	clade	1329961	Bifurcata
0.0236	3	0	clade	1329950	Unidentata
0.0236	3	0	clade	1329912	Episquamata
0.0236	3	0	clade	1329911	Toxicofera
0.0236	3	2	infraorder	8570	Serpentes
0.0079	1	0	superfamily	34989	Colubroidea
0.0079	1	1	family	8578	Colubridae
0.0629	8	0	class	40674	Mammalia
0.0629	8	0	clade	32525	Theria
0.0629	8	0	clade	9347	Eutheria
0.0629	8	1	clade	1437010	Boreoeutheria
0.055	7	1	superorder	314145	Laurasiatheria
0.0314	4	0	order	91561	Artiodactyla
0.0157	2	0	suborder	9845	Ruminantia
0.0157	2	0	infraorder	35500	Pecora
0.0157	2	0	family	9895	Bovidae
0.0157	2	0	subfamily	9963	Caprinae
0.0157	2	0	genus	9935	Ovis
0.0157	2	2	species	9940	Ovis aries
0.0079	1	0	suborder	9834	Tylopoda
0.0079	1	0	family	9835	Camelidae
0.0079	1	0	genus	9836	Camelus
0.0079	1	1	species	9838	Camelus dromedarius
0.0079	1	0	suborder	2653789	Whippomorpha
0.0079	1	1	infraorder	9721	Cetacea
0.0079	1	0	order	9397	Chiroptera
0.0079	1	0	suborder	30560	Microchiroptera
0.0079	1	0	family	9436	Molossidae
0.0079	1	0	genus	27621	Molossus
0.0079	1	1	species	27622	Molossus molossus
0.0079	1	0	order	33554	Carnivora
0.0079	1	0	suborder	379584	Caniformia
0.0079	1	0	family	9608	Canidae
0.0079	1	0	genus	9611	Canis
0.0079	1	0	species	9612	Canis lupus
0.0079	1	1	subspecies	9615	Canis lupus familiaris
0.0157	2	0	class	8292	Amphibia
0.0157	2	0	superorder	41666	Batrachia
0.0157	2	0	order	8342	Anura
0.0079	1	1	suborder	8416	Neobatrachia
0.0079	1	0	superfamily	8431	Pelobatoidea
0.0079	1	0	family	161696	Megophryidae
0.0079	1	0	genus	161697	Leptobrachium
0.0079	1	1	species	445787	Leptobrachium leishanense
0.0079	1	0	clade	118072	Coelacanthimorpha
0.0079	1	0	order	7894	Coelacanthiformes
0.0079	1	0	family	7895	Coelacanthidae
0.0079	1	0	genus	7896	Latimeria
0.0079	1	1	species	7897	Latimeria chalumnae
0.0079	1	0	class	7777	Chondrichthyes
0.0079	1	0	subclass	7778	Elasmobranchii
0.0079	1	0	superorder	117893	Batoidea
0.0079	1	0	order	117851	Myliobatiformes
0.0079	1	0	superfamily	117839	Dasyatoidea
0.0079	1	0	family	30469	Dasyatidae
0.0079	1	0	genus	2055258	Hypanus
0.0079	1	1	species	79690	Hypanus sabinus
0.0157	2	0	clade	1476529	Cyclostomata
0.0157	2	0	class	117565	Myxini
0.0157	2	0	order	7761	Myxiniformes
0.0157	2	0	family	7762	Myxinidae
0.0157	2	0	subfamily	30309	Eptatretinae
0.0157	2	0	genus	7763	Eptatretus
0.0157	2	2	species	7764	Eptatretus burgeri
0.0471	6	0	subphylum	7735	Cephalochordata
0.0471	6	0	class	2682552	Leptocardii
0.0471	6	0	order	2682553	Amphioxiformes
0.0471	6	0	family	7736	Branchiostomatidae
0.0471	6	1	genus	7737	Branchiostoma
0.0393	5	5	species	7740	Branchiostoma lanceolatum
0.0079	1	0	subphylum	7712	Tunicata
0.0079	1	0	class	30302	Appendicularia
0.0079	1	0	order	2507557	Copelata
0.0079	1	0	family	41302	Oikopleuridae
0.0079	1	0	genus	34763	Oikopleura
0.0079	1	1	species	34765	Oikopleura dioica
0.0943	12	0	phylum	7586	Echinodermata
0.0943	12	0	clade	133551	Eleutherozoa
0.0943	12	0	superclass	7624	Echinozoa
0.0943	12	0	class	7705	Holothuroidea
0.0943	12	0	subclass	7681	Aspidochirotacea
0.0943	12	0	order	7682	Aspidochirotida
0.0943	12	0	family	7683	Holothuriidae
0.0943	12	0	genus	7684	Holothuria
0.0943	12	12	species	206669	Holothuria leucospilota
0.0079	1	0	phylum	10219	Hemichordata
0.0079	1	0	class	10220	Enteropneusta
0.0079	1	0	family	10221	Harrimaniidae
0.0079	1	0	genus	10222	Saccoglossus
0.0079	1	1	species	10224	Saccoglossus kowalevskii
0.1964	25	0	phylum	6073	Cnidaria
0.1493	19	2	class	6101	Anthozoa
0.0943	12	0	subclass	6132	Octocorallia
0.0943	12	1	order	3028843	Malacalcyonacea
0.0786	10	0	family	44191	Plexauridae
0.0786	10	0	genus	44196	Paramuricea
0.0786	10	10	species	317549	Paramuricea clavata
0.0079	1	0	family	51108	Nephtheidae
0.0079	1	0	genus	51109	Dendronephthya
0.0079	1	1	species	151771	Dendronephthya gigantea
0.0393	5	1	subclass	6102	Hexacorallia
0.0314	4	0	order	6125	Scleractinia
0.0314	4	0	suborder	123757	Astrocoeniina
0.0314	4	0	family	6126	Acroporidae
0.0314	4	0	genus	6127	Acropora
0.0314	4	4	species	70779	Acropora digitifera
0.0471	6	0	class	6074	Hydrozoa
0.0471	6	0	subclass	37516	Hydroidolina
0.0471	6	0	order	406427	Anthoathecata
0.0314	4	0	suborder	406428	Filifera
0.0314	4	0	family	6094	Hydractiniidae
0.0314	4	0	genus	13092	Hydractinia
0.0314	4	4	species	13093	Hydractinia symbiolongicarpus
0.0157	2	0	suborder	1612408	Aplanulata
0.0157	2	0	family	6080	Hydridae
0.0157	2	0	genus	6083	Hydra
0.0157	2	2	species	6087	Hydra vulgaris
1.8386	234	0	kingdom	4751	Fungi
1.7915	228	0	no rank	112252	Fungi incertae sedis
1.7915	228	0	phylum	6029	Microsporidia
1.7915	228	0	suborder	6032	Apansporoblastina
1.7915	228	0	family	27970	Enterocytozoonidae
1.7915	228	0	genus	1081670	Enterospora
1.7915	228	228	species	1081671	Enterospora canceri
0.0471	6	0	subkingdom	451864	Dikarya
0.0236	3	0	phylum	4890	Ascomycota
0.0236	3	0	clade	716545	saccharomyceta
0.0236	3	0	subphylum	147538	Pezizomycotina
0.0236	3	0	clade	716546	leotiomyceta
0.0157	2	0	clade	715989	sordariomyceta
0.0079	1	0	class	147548	Leotiomycetes
0.0079	1	0	order	5178	Helotiales
0.0079	1	0	family	47743	Hyaloscyphaceae
0.0079	1	0	genus	47747	Hyaloscypha
0.0079	1	1	no rank	186449	Hyaloscypha hepaticicola/Rhizoscyphus ericae species complex
0.0079	1	0	class	147550	Sordariomycetes
0.0079	1	0	subclass	222543	Hypocreomycetidae
0.0079	1	0	order	1028384	Glomerellales
0.0079	1	0	family	1033978	Plectosphaerellaceae
0.0079	1	0	genus	40657	Plectosphaerella
0.0079	1	1	species	40658	Plectosphaerella cucumerina
0.0079	1	0	clade	715962	dothideomyceta
0.0079	1	0	class	147541	Dothideomycetes
0.0079	1	0	subclass	451868	Pleosporomycetidae
0.0079	1	0	order	92860	Pleosporales
0.0079	1	0	suborder	1255046	Massarineae
0.0079	1	0	family	221678	Didymosphaeriaceae
0.0079	1	0	genus	125369	Paraphaeosphaeria
0.0079	1	1	species	565426	Paraphaeosphaeria minitans
0.0236	3	0	phylum	5204	Basidiomycota
0.0236	3	0	subphylum	5302	Agaricomycotina
0.0236	3	0	class	155619	Agaricomycetes
0.0236	3	0	subclass	452333	Agaricomycetidae
0.0236	3	0	order	5338	Agaricales
0.0236	3	0	suborder	2982305	Agaricineae
0.0157	2	0	family	68773	Nidulariaceae
0.0157	2	0	genus	68774	Crucibulum
0.0157	2	2	species	68775	Crucibulum laeve
0.0079	1	0	family	5339	Agaricaceae
0.0079	1	0	genus	5340	Agaricus
0.0079	1	0	species	5341	Agaricus bisporus
0.0079	1	0	varietas	192524	Agaricus bisporus var. burnettii
0.0079	1	1	strain	597362	Agaricus bisporus var. burnettii JB137-S8
0.1571	20	0	kingdom	33090	Viridiplantae
0.1493	19	0	phylum	35493	Streptophyta
0.1493	19	0	subphylum	131221	Streptophytina
0.1414	18	3	clade	3193	Embryophyta
0.1179	15	0	clade	58023	Tracheophyta
0.1179	15	0	clade	78536	Euphyllophyta
0.11	14	0	clade	58024	Spermatophyta
0.11	14	0	class	3398	Magnoliopsida
0.11	14	0	clade	1437183	Mesangiospermae
0.0864	11	0	clade	71240	eudicotyledons
0.0864	11	0	clade	91827	Gunneridae
0.0864	11	0	clade	1437201	Pentapetalae
0.0471	6	0	clade	71274	asterids
0.0157	2	0	order	41945	Ericales
0.0079	1	0	family	3623	Actinidiaceae
0.0079	1	0	genus	3624	Actinidia
0.0079	1	1	species	165716	Actinidia rufa
0.0079	1	0	family	4345	Ericaceae
0.0079	1	0	subfamily	217035	Ericoideae
0.0079	1	0	tribe	217046	Rhodoreae
0.0079	1	0	genus	4346	Rhododendron
0.0079	1	1	species	262921	Rhododendron williamsianum
0.0157	2	0	clade	91882	campanulids
0.0157	2	0	order	4209	Asterales
0.0157	2	0	family	4210	Asteraceae
0.0157	2	0	subfamily	102804	Asteroideae
0.0157	2	0	tribe	102810	Anthemideae
0.0157	2	0	subtribe	886730	Anthemidinae
0.0157	2	0	genus	99105	Tanacetum
0.0157	2	2	species	118510	Tanacetum cinerariifolium
0.0157	2	0	clade	91888	lamiids
0.0079	1	0	order	4055	Gentianales
0.0079	1	0	family	24966	Rubiaceae
0.0079	1	0	subfamily	169618	Ixoroideae
0.0079	1	0	clade	1968429	Gardenieae complex
0.0079	1	0	clade	1968428	Bertiereae - Coffeeae clade
0.0079	1	0	tribe	169640	Coffeeae
0.0079	1	1	genus	13442	Coffea
0.0079	1	0	order	4143	Lamiales
0.0079	1	0	family	91896	Orobanchaceae
0.0079	1	0	tribe	216769	Buchnereae
0.0079	1	0	genus	4169	Striga
0.0079	1	1	species	4170	Striga asiatica
0.0314	4	0	clade	71275	rosids
0.0236	3	0	clade	91835	fabids
0.0079	1	0	order	3502	Fagales
0.0079	1	0	family	3514	Betulaceae
0.0079	1	0	genus	13450	Corylus
0.0079	1	1	species	13451	Corylus avellana
0.0079	1	0	order	3646	Malpighiales
0.0079	1	0	family	3688	Salicaceae
0.0079	1	0	tribe	238069	Saliceae
0.0079	1	1	genus	40685	Salix
0.0079	1	0	order	3744	Rosales
0.0079	1	0	family	3745	Rosaceae
0.0079	1	0	subfamily	171637	Amygdaloideae
0.0079	1	0	tribe	721805	Amygdaleae
0.0079	1	0	genus	3754	Prunus
0.0079	1	1	species	3755	Prunus dulcis
0.0079	1	0	clade	91836	malvids
0.0079	1	0	order	3699	Brassicales
0.0079	1	0	family	3700	Brassicaceae
0.0079	1	1	tribe	980083	Camelineae
0.0079	1	0	order	3524	Caryophyllales
0.0079	1	0	family	1804623	Chenopodiaceae
0.0079	1	0	subfamily	1804621	Betoideae
0.0079	1	0	genus	3554	Beta
0.0079	1	0	species	161934	Beta vulgaris
0.0079	1	1	subspecies	3555	Beta vulgaris subsp. vulgaris
0.0236	3	0	clade	4447	Liliopsida
0.0236	3	0	subclass	1437197	Petrosaviidae
0.0157	2	0	clade	4734	commelinids
0.0157	2	0	order	38820	Poales
0.0157	2	0	family	4479	Poaceae
0.0079	1	0	clade	147370	PACMAD clade
0.0079	1	0	subfamily	147369	Panicoideae
0.0079	1	0	no rank	1648033	Andropogonodae
0.0079	1	0	tribe	147429	Andropogoneae
0.0079	1	0	subtribe	1648028	Sorghinae
0.0079	1	0	genus	4557	Sorghum
0.0079	1	1	species	4558	Sorghum bicolor
0.0079	1	0	clade	359160	BOP clade
0.0079	1	0	subfamily	147368	Pooideae
0.0079	1	0	no rank	2822797	Stipodae
0.0079	1	0	tribe	147385	Brachypodieae
0.0079	1	0	genus	15367	Brachypodium
0.0079	1	1	species	15368	Brachypodium distachyon
0.0079	1	0	order	73496	Asparagales
0.0079	1	0	family	4747	Orchidaceae
0.0079	1	0	subfamily	158329	Apostasioideae
0.0079	1	0	genus	49693	Apostasia
0.0079	1	1	species	1088818	Apostasia shenzhenica
0.0079	1	0	class	241806	Polypodiopsida
0.0079	1	0	subclass	1521262	Polypodiidae
0.0079	1	0	order	3268	Polypodiales
0.0079	1	0	suborder	2003540	Pteridineae
0.0079	1	0	family	13819	Pteridaceae
0.0079	1	0	subfamily	2003543	Parkerioideae
0.0079	1	0	genus	29595	Ceratopteris
0.0079	1	1	species	49495	Ceratopteris richardii
0.0079	1	0	class	131209	Zygnemophyceae
0.0079	1	0	subclass	2684882	Zygnematophycidae
0.0079	1	0	order	131210	Desmidiales
0.0079	1	0	family	131211	Closteriaceae
0.0079	1	0	genus	34145	Closterium
0.0079	1	0	clade	34146	Closterium peracerosum-strigosum-littorale complex
0.0079	1	0	no rank	2997407	unclassified Closterium peracerosum-strigosum-littorale complex
0.0079	1	1	species	2790670	Closterium sp. NIES-67
0.0079	1	0	phylum	3041	Chlorophyta
0.0079	1	0	class	1035538	Mamiellophyceae
0.0079	1	0	order	13792	Mamiellales
0.0079	1	0	family	1525212	Bathycoccaceae
0.0079	1	1	genus	70447	Ostreococcus
0.0393	5	0	clade	2698737	Sar
0.0236	3	0	clade	33634	Stramenopiles
0.0079	1	0	phylum	4762	Oomycota
0.0079	1	0	order	4776	Peronosporales
0.0079	1	0	family	4777	Peronosporaceae
0.0079	1	0	genus	4783	Phytophthora
0.0079	1	1	species	29920	Phytophthora cactorum
0.0079	1	0	class	2683628	Bigyra
0.0079	1	0	clade	2683629	Opalozoa
0.0079	1	0	order	33651	Bicosoecida
0.0079	1	0	no rank	301234	unclassified Bicosoecida
0.0079	1	1	species	1486930	Bicosoecida sp. CB-2014
0.0079	1	0	clade	2696291	Ochrophyta
0.0079	1	0	phylum	2836	Bacillariophyta
0.0079	1	0	class	33836	Coscinodiscophyceae
0.0079	1	0	subclass	33846	Thalassiosirophycidae
0.0079	1	0	order	33847	Thalassiosirales
0.0079	1	0	family	29202	Thalassiosiraceae
0.0079	1	0	genus	35127	Thalassiosira
0.0079	1	1	species	159749	Thalassiosira oceanica
0.0157	2	0	clade	33630	Alveolata
0.0079	1	0	class	2864	Dinophyceae
0.0079	1	0	order	89954	Suessiales
0.0079	1	0	family	252141	Symbiodiniaceae
0.0079	1	0	genus	2949	Symbiodinium
0.0079	1	0	no rank	279888	unclassified Symbiodinium
0.0079	1	1	species	631055	Symbiodinium sp. CCMP2592
0.0079	1	0	clade	877183	Colpodellida
0.0079	1	0	family	2605696	Vitrellaceae
0.0079	1	0	genus	1169538	Vitrella
0.0079	1	0	species	1169539	Vitrella brassicaformis
0.0079	1	1	strain	1169540	Vitrella brassicaformis CCMP3155
0.0236	3	0	clade	2611352	Discoba
0.0157	2	0	phylum	33682	Euglenozoa
0.0157	2	0	class	3035	Euglenida
0.0157	2	0	clade	2570567	Spirocuta
0.0157	2	0	subclass	2704141	Euglenophyceae
0.0157	2	0	order	86652	Eutreptiales
0.0157	2	0	genus	73024	Eutreptiella
0.0157	2	2	species	73025	Eutreptiella gymnastica
0.0079	1	0	phylum	5752	Heterolobosea
0.0079	1	0	clade	2601529	Tetramitia
0.0079	1	0	clade	2601530	Eutetramitia
0.0079	1	0	family	5765	Vahlkampfiidae
0.0079	1	1	genus	5761	Naegleria
0.55	70	6	superkingdom	2	Bacteria
0.2121	27	0	clade	1783272	Terrabacteria group
0.1021	13	0	phylum	1297	Deinococcota
0.1021	13	0	class	188787	Deinococci
0.1021	13	0	order	118964	Deinococcales
0.1021	13	0	family	183710	Deinococcaceae
0.1021	13	13	genus	1298	Deinococcus
0.0393	5	0	clade	1798711	Cyanobacteriota/Melainabacteria group
0.0393	5	1	phylum	1117	Cyanobacteriota
0.0314	4	1	class	3028117	Cyanophyceae
0.0157	2	0	subclass	1301283	Oscillatoriophycideae
0.0157	2	0	order	1150	Oscillatoriales
0.0157	2	0	family	1892254	Oscillatoriaceae
0.0157	2	0	genus	1155738	Moorena
0.0157	2	2	no rank	2683338	unclassified Moorena
0.0079	1	0	order	3039985	Nodosilineales
0.0079	1	0	family	3039986	Nodosilineaceae
0.0079	1	0	genus	170610	Halomicronema
0.0079	1	1	species	1209493	Halomicronema hongdechloris
0.0314	4	0	phylum	1239	Bacillota
0.0314	4	0	class	91061	Bacilli
0.0314	4	0	order	186826	Lactobacillales
0.0236	3	0	family	186828	Carnobacteriaceae
0.0236	3	0	genus	2747	Carnobacterium
0.0236	3	3	species	2751	Carnobacterium maltaromaticum
0.0079	1	0	family	1300	Streptococcaceae
0.0079	1	0	genus	1301	Streptococcus
0.0079	1	1	species	1307	Streptococcus suis
0.0314	4	0	phylum	200795	Chloroflexota
0.0157	2	0	class	32061	Chloroflexia
0.0157	2	0	order	32064	Chloroflexales
0.0157	2	0	suborder	1508594	Chloroflexineae
0.0157	2	0	family	104174	Oscillochloridaceae
0.0157	2	0	genus	1579476	Candidatus Chloroploca
0.0157	2	2	species	2528176	Candidatus Chloroploca mongolica
0.0079	1	0	no rank	189774	unclassified Chloroflexota
0.0079	1	1	species	2026724	Chloroflexota bacterium
0.0079	1	0	class	292625	Anaerolineae
0.0079	1	0	order	292629	Anaerolineales
0.0079	1	0	no rank	1674871	unclassified Anaerolineales
0.0079	1	1	species	2073117	Anaerolineales bacterium
0.0079	1	0	phylum	201174	Actinomycetota
0.0079	1	0	class	1760	Actinomycetes
0.0079	1	0	order	85009	Propionibacteriales
0.0079	1	0	family	2726069	Kribbellaceae
0.0079	1	0	genus	182639	Kribbella
0.0079	1	0	no rank	2644121	unclassified Kribbella
0.0079	1	1	species	2512218	Kribbella sp. VKM Ac-2566
0.11	14	2	phylum	1224	Pseudomonadota
0.0943	12	7	class	1236	Gammaproteobacteria
0.0236	3	0	order	135614	Xanthomonadales
0.0236	3	0	family	32033	Xanthomonadaceae
0.0236	3	0	genus	40323	Stenotrophomonas
0.0236	3	0	no rank	196198	unclassified Stenotrophomonas
0.0236	3	3	species	477235	Stenotrophomonas sp. SY1
0.0157	2	1	order	135622	Alteromonadales
0.0079	1	1	family	267890	Shewanellaceae
0.1021	13	0	clade	1783257	PVC group
0.0864	11	0	phylum	74201	Verrucomicrobiota
0.0864	11	0	no rank	417295	unclassified Verrucomicrobiota
0.0864	11	11	species	2026799	Verrucomicrobiota bacterium
0.0157	2	0	phylum	204428	Chlamydiota
0.0157	2	0	class	204429	Chlamydiia
0.0157	2	0	no rank	2052155	unclassified Chlamydiia
0.0157	2	2	species	2052156	Chlamydiia bacterium
0.0314	4	0	clade	1783270	FCB group
0.0314	4	0	clade	68336	Bacteroidota/Chlorobiota group
0.0314	4	0	phylum	976	Bacteroidota
0.0314	4	0	class	117743	Flavobacteriia
0.0314	4	0	order	200644	Flavobacteriales
0.0314	4	0	family	49546	Flavobacteriaceae
0.0314	4	0	genus	104267	Tenacibaculum
0.0314	4	0	no rank	2635139	unclassified Tenacibaculum
0.0314	4	4	species	1906242	Tenacibaculum sp.
0.0236	3	0	phylum	200783	Aquificota
0.0236	3	0	class	187857	Aquificae
0.0236	3	0	order	32069	Aquificales
0.0236	3	0	family	64898	Aquificaceae
0.0236	3	0	genus	2713	Aquifex
0.0236	3	0	no rank	2638710	unclassified Aquifex
0.0236	3	3	species	313370	Aquifex sp.
0.0157	2	0	phylum	2818505	Myxococcota
0.0157	2	0	class	32015	Myxococcia
0.0157	2	0	no rank	3106814	unclassified Myxococcia
0.0157	2	2	species	2026735	Deltaproteobacteria bacterium
0.0079	1	0	no rank	2323	Bacteria incertae sedis
0.0079	1	0	clade	1783234	Bacteria candidate phyla
0.0079	1	0	phylum	1752708	Candidatus Rokubacteria
0.0079	1	0	no rank	2760815	unclassified Candidatus Rokubacteria
0.0079	1	1	species	2053607	Candidatus Rokubacteria bacterium
0.0236	3	0	superkingdom	2157	Archaea
0.0157	2	0	phylum	28890	Euryarchaeota
0.0157	2	0	clade	2283794	Methanomada group
0.0157	2	0	class	183939	Methanococci
0.0157	2	0	order	2182	Methanococcales
0.0157	2	0	family	2183	Methanococcaceae
0.0157	2	0	genus	155862	Methanothermococcus
0.0157	2	2	species	155863	Methanothermococcus okinawensis
0.0079	1	0	clade	1935183	Asgard group
0.0079	1	0	phylum	1655434	Candidatus Lokiarchaeota
0.0079	1	0	no rank	3106477	unclassified Candidatus Lokiarchaeota
0.0079	1	1	species	2053489	Candidatus Lokiarchaeota archaeon
0.2514	32	1	superkingdom	10239	Viruses
0.1807	23	0	class	2840056	Naldaviricetes
0.1807	23	2	family	196937	Nimaviridae
0.1571	20	0	no rank	2133791	unclassified Nimaviridae
0.1571	20	20	species	2133792	Hemigrapsus takanoi nimavirus
0.0079	1	1	genus	249585	Whispovirus
0.0236	3	0	clade	2731342	Monodnaviria
0.0157	2	0	kingdom	2732091	Sangervirae
0.0157	2	0	phylum	2732412	Phixviricota
0.0157	2	0	class	2732413	Malgrandaviricetes
0.0157	2	0	order	2732414	Petitvirales
0.0157	2	0	family	10841	Microviridae
0.0157	2	1	no rank	117574	unclassified Microviridae
0.0079	1	1	species	2202644	Microviridae sp.
0.0079	1	0	kingdom	2732092	Shotokuvirae
0.0079	1	1	phylum	2732416	Cressdnaviricota
0.0157	2	0	no rank	12429	unclassified viruses
0.0079	1	1	species	2202954	Circular genetic element sp.
0.0079	1	0	no rank	2204151	unclassified DNA viruses
0.0079	1	1	species	2704945	Carcinus maenas virus 1
0.0079	1	0	no rank	186616	environmental samples
0.0079	1	1	species	340016	uncultured virus
0.0079	1	0	clade	2559587	Riboviria
0.0079	1	0	kingdom	2732396	Orthornavirae
0.0079	1	0	phylum	2497569	Negarnaviricota
0.0079	1	0	subphylum	2497570	Haploviricotina
0.0079	1	0	class	2497574	Monjiviricetes
0.0079	1	0	order	11157	Mononegavirales
0.0079	1	0	family	1513294	Nyamiviridae
0.0079	1	0	genus	1884458	Crustavirus
0.0079	1	0	species	1977105	Crustavirus wenzhouense
0.0079	1	1	no rank	1608091	Wenzhou Crab Virus 1
0.0079	1	0	clade	2732004	Varidnaviria
0.0079	1	0	kingdom	2732005	Bamfordvirae
0.0079	1	0	phylum	2732007	Nucleocytoviricota
0.0079	1	0	class	2732523	Megaviricetes
0.0079	1	0	order	2732524	Algavirales
0.0079	1	0	family	10501	Phycodnaviridae
0.0079	1	0	genus	346673	Coccolithovirus
0.0079	1	0	no rank	372443	unclassified Coccolithovirus
0.0079	1	1	species	181216	Emiliania huxleyi virus 84
